# Supplementary material for: Mapping of NKp46+ Cells in Healthy Human Lymphoid and Non-Lymphoid Tissues
Source: Front Immunol. 2012 Nov 20;3:344. doi: 10.3389/fimmu.2012.00344 (PMC3501723; doi:10.3389/fimmu.2012.00344)
Supplement: Supplementary Tables 2 and 3 — Lists of genes upregulated in comparison between cNK vs. ROR ILC. Gene represented were upregulated at least twofold in CD56−CD117brightCD127bright cells with respect to CD56+CD117−CD127− cells (Table 2) or in CD56+CD117−CD127− cells with respect to CD56−CD117brightCD127bright cells (Table 3). Probeset ID, gene symbol, fold change values, representative public ID, and extensive gene titles are indicated for each selected probeset. [file 36061_Tomasello_Table2.XLS]

## Sheet: Feuil1
Probe Set ID	Gene Symbol	Fold change	Representative Public ID	Gene Title
222974_at	IL22	10.8184	AF279437	interleukin 22
228067_at	C2orf55	3.83746	AW249666	chromosome 2 open reading frame 55
229354_at	AHRR	3.65095	AB033060	aryl-hydrocarbon receptor repressor
228080_at	LAYN	3.45472	BE856341	layilin
213791_at	PENK	3.37144	NM_006211	proenkephalin
241133_at	TRBV27	3.34215	AI016855	T cell receptor beta variable 27
205051_s_at	KIT	3.14623	NM_000222	v-kit Hardy-Zuckerman 4 feline sarcoma viral oncogene homolog
227198_at	AFF3	3.12136	AW085505	AF4/FMR2 family, member 3
204798_at	MYB	3.11155	NM_005375	v-myb myeloblastosis viral oncogene homolog (avian)
210643_at	TNFSF11	3.01848	AF053712	tumor necrosis factor (ligand) superfamily, member 11
218532_s_at	FAM134B	3.01766	NM_019000	family with sequence similarity 134, member B
209348_s_at	MAF	2.96018	AF055376	v-maf musculoaponeurotic fibrosarcoma oncogene homolog (avian)
205066_s_at	ENPP1	2.91318	NM_006208	ectonucleotide pyrophosphatase/phosphodiesterase 1
202948_at	IL1R1	2.88061	NM_000877	interleukin 1 receptor, type I
241631_at	FLJ10357	2.88007	AI640434	Protein SOLO
1564653_s_at	LEKR1	2.87092	AK094480	leucine, glutamate and lysine rich 1
226248_s_at	KIAA1324	2.8681	AI565067	KIAA1324
202350_s_at	MATN2	2.8421	NM_002380	matrilin 2
1553043_a_at	CD300LF	2.84084	NM_139018	CD300 molecule-like family member f
214375_at	PPFIBP1	2.79716	AI962377	PTPRF interacting protein, binding protein 1 (liprin beta 1)
244427_at	KIF23	2.78404	AW192521	Kinesin family member 23
223502_s_at	TNFSF13B	2.78376	AF134715	tumor necrosis factor (ligand) superfamily, member 13b
202565_s_at	SVIL	2.76014	NM_003174	supervillin
218847_at	IGF2BP2	2.7499	NM_006548	insulin-like growth factor 2 mRNA binding protein 2
210439_at	ICOS	2.73892	AB023135	inducible T-cell co-stimulator
238846_at	TNFRSF11A	2.72795	AW026379	tumor necrosis factor receptor superfamily, member 11a, NFKB activator
40016_g_at	MAST4	2.69406	AB002301	microtubule associated serine/threonine kinase family member 4
214574_x_at	LST1	2.67627	NM_007161	leukocyte specific transcript 1
210743_s_at	CDC14A	2.6707	AF064103	CDC14 cell division cycle 14 homolog A (S. cerevisiae)
225864_at	FAM84B	2.65707	AL039862	family with sequence similarity 84, member B
225308_s_at	TANC1	2.63611	AB051515	tetratricopeptide repeat, ankyrin repeat and coiled-coil containing 1
235463_s_at	LASS6	2.63082	AI081356	LAG1 homolog, ceramide synthase 6
31874_at	GAS2L1	2.62326	Y07846	growth arrest-specific 2 like 1
214123_s_at	C4orf10	2.60341	AI126492	chromosome 4 open reading frame 10
203896_s_at	PLCB4	2.60143	NM_000933	phospholipase C, beta 4
242931_at	LONRF3	2.59945	AI218358	LON peptidase N-terminal domain and ring finger 3
214453_s_at	IFI44	2.59181	NM_006417	interferon-induced protein 44
229687_s_at	LOC100287017	2.58452	AA621763	Hypothetical protein LOC100287017
202890_at	MAP7	2.56239	AW242297	microtubule-associated protein 7
229553_at	PGM2L1	2.56102	AA736452	phosphoglucomutase 2-like 1
228806_at	RORC	2.55994	AI218580	RAR-related orphan receptor C
219644_at	CCDC41	2.55422	NM_016122	coiled-coil domain containing 41
209648_x_at	SOCS5	2.55348	AL136896	suppressor of cytokine signaling 5
223949_at	TMPRSS3	2.5531	AB038160	transmembrane protease, serine 3
1569136_at	MGAT4A	2.54354	BC031487	Mannosyl (alpha-1,3-)-glycoprotein beta-1,4-N-acetylglucosaminyltransferase, isozyme A
214039_s_at	LAPTM4B	2.54133	T15777	lysosomal protein transmembrane 4 beta
210102_at	VWA5A	2.5373	BC001234	von Willebrand factor A domain containing 5A
1555136_at	FGD6	2.52651	BC013319	FYVE, RhoGEF and PH domain containing 6
207996_s_at	C18orf1	2.52495	NM_004338	chromosome 18 open reading frame 1
204072_s_at	FRY	2.51976	NM_023037	furry homolog (Drosophila)
205767_at	EREG	2.5171	NM_001432	epiregulin
224215_s_at	DLL1	2.50546	AF196571	delta-like 1 (Drosophila)
210512_s_at	VEGFA	2.4975	AF022375	vascular endothelial growth factor A
213705_at	LOC100509558 /// LOC100510047	2.48857	AW301861	hypothetical LOC100509558 /// hypothetical LOC100510047
206545_at	CD28	2.4767	NM_006139	CD28 molecule
204048_s_at	PHACTR2	2.45894	AA551142	phosphatase and actin regulator 2
214124_x_at	FGFR1OP	2.45173	AL043487	FGFR1 oncogene partner
227012_at	SLC25A40	2.44283	AI823986	solute carrier family 25, member 40
226214_at	GDE1	2.43754	BE677894	glycerophosphodiester phosphodiesterase 1
207426_s_at	TNFSF4	2.42991	NM_003326	tumor necrosis factor (ligand) superfamily, member 4
213358_at	KIAA0802	2.42968	AB018345	KIAA0802
219737_s_at	PCDH9	2.41902	AI524125	protocadherin 9
235048_at	FAM169A	2.41756	AV720650	family with sequence similarity 169, member A
59644_at	BMP2K	2.41568	AI735391	BMP2 inducible kinase
228094_at	AMICA1	2.41423	AL048542	adhesion molecule, interacts with CXADR antigen 1
209335_at	DCN	2.41278	AI281593	decorin
209780_at	PHTF2	2.40487	AL136883	putative homeodomain transcription factor 2
1566342_at	SOD2	2.40368	R34841	Superoxide dismutase 2, mitochondrial
209774_x_at	CXCL2	2.40202	M57731	chemokine (C-X-C motif) ligand 2
204256_at	ELOVL6	2.39542	NM_024090	ELOVL family member 6, elongation of long chain fatty acids (FEN1/Elo2, SUR4/Elo3-like, yeast)
203221_at	TLE1	2.39164	AI758763	transducin-like enhancer of split 1 (E(sp1) homolog, Drosophila)
209706_at	NKX3-1	2.38347	AF247704	NK3 homeobox 1
209684_at	RIN2	2.38315	AL136924	Ras and Rab interactor 2
58780_s_at	ARHGEF40	2.38223	R42449	Rho guanine nucleotide exchange factor (GEF) 40
214255_at	ATP10A	2.37199	N35112	ATPase, class V, type 10A
225710_at	GNB4	2.36704	H99792	guanine nucleotide binding protein (G protein), beta polypeptide 4
207002_s_at	PLAGL1	2.36648	NM_002656	pleiomorphic adenoma gene-like 1
238784_at	DPY19L2	2.36319	AI039361	dpy-19-like 2 (C. elegans)
218137_s_at	SMAP1	2.36203	NM_021940	small ArfGAP 1
228937_at	C13orf31	2.36063	AI659800	chromosome 13 open reading frame 31
216944_s_at	ITPR1	2.35918	U23850	inositol 1,4,5-triphosphate receptor, type 1
203394_s_at	HES1	2.35818	BE973687	hairy and enhancer of split 1, (Drosophila)
227195_at	ZNF503	2.35779	AA603467	zinc finger protein 503
209301_at	CA2	2.35773	M36532	carbonic anhydrase II
230528_s_at	MGC2752	2.35769	AI651726	hypothetical LOC65996
228153_at	RNF144B	2.3576	AI953847	ring finger protein 144B
202479_s_at	TRIB2	2.35516	BC002637	tribbles homolog 2 (Drosophila)
227909_at	NCRNA00086 /// NCRNA00087	2.35198	AI742434	non-protein coding RNA 86 /// non-protein coding RNA 87
226218_at	IL7R	2.34821	BE217880	interleukin 7 receptor
211709_s_at	CLEC11A	2.34351	BC005810	C-type lectin domain family 11, member A
207719_x_at	CEP170	2.34003	NM_014812	centrosomal protein 170kDa
225785_at	REEP3	2.3342	BG112359	receptor accessory protein 3
210607_at	FLT3LG	2.32746	U03858	fms-related tyrosine kinase 3 ligand
228536_at	PRMT10	2.32639	AA574240	protein arginine methyltransferase 10 (putative)
201432_at	CAT	2.3262	NM_001752	catalase
229198_at	USP35	2.32554	AB037793	ubiquitin specific peptidase 35
205508_at	SCN1B	2.32145	NM_001037	sodium channel, voltage-gated, type I, beta
209409_at	GRB10	2.32094	D86962	growth factor receptor-bound protein 10
232504_at	LOC285628	2.3187	AL389942	hypothetical protein LOC285628
47069_at	PRR5	2.31699	AA533284	proline rich 5 (renal)
225344_at	NCOA7	2.31533	AL035689	nuclear receptor coactivator 7
235398_at	ZNF805	2.31366	BF109670	zinc finger protein 805
230966_at	IL4I1	2.30768	AI859620	interleukin 4 induced 1
225108_at	AGPS	2.30501	BF111719	alkylglycerone phosphate synthase
209975_at	CYP2E1	2.30218	AF182276	cytochrome P450, family 2, subfamily E, polypeptide 1
212368_at	ZNF292	2.30186	AA972711	zinc finger protein 292
1559263_s_at	PPIL4 /// ZC3H12D	2.29815	BG397809	peptidylprolyl isomerase (cyclophilin)-like 4 /// zinc finger CCCH-type containing 12D
1554250_s_at	TRIM73	2.29802	BC033812	tripartite motif-containing 73
230078_at	RAPGEF6	2.29489	AI640834	Rap guanine nucleotide exchange factor (GEF) 6
204971_at	CSTA	2.29356	NM_005213	cystatin A (stefin A)
205476_at	CCL20	2.29249	NM_004591	chemokine (C-C motif) ligand 20
1553613_s_at	FOXC1	2.29084	NM_001453	forkhead box C1
218330_s_at	NAV2	2.29082	NM_018162	neuron navigator 2
202946_s_at	BTBD3	2.28934	NM_014962	BTB (POZ) domain containing 3
207339_s_at	LTB	2.2869	NM_002341	lymphotoxin beta (TNF superfamily, member 3)
202443_x_at	NOTCH2	2.28028	AA291203	notch 2
206828_at	TXK	2.27937	NM_003328	TXK tyrosine kinase
1558700_s_at	ZNF260	2.27777	BC042676	zinc finger protein 260
1557458_s_at	SHB	2.27705	BU685917	Src homology 2 domain containing adaptor protein B
1555579_s_at	PTPRM	2.27253	BC029442	protein tyrosine phosphatase, receptor type, M
230245_s_at	LOC283663	2.27056	AI926479	hypothetical LOC283663
214482_at	ZBTB25	2.27003	NM_006977	zinc finger and BTB domain containing 25
37152_at	PPARD	2.26643	L07592	peroxisome proliferator-activated receptor delta
222557_at	STMN3	2.26599	AL353715	stathmin-like 3
225959_s_at	ZNRF1	2.26568	BF432625	zinc and ring finger 1
226001_at	KLHL5	2.2649	AK002174	kelch-like 5 (Drosophila)
202820_at	AHR	2.26401	NM_001621	aryl hydrocarbon receptor
214651_s_at	HOXA10 /// HOXA9	2.25745	U41813	homeobox A10 /// homeobox A9
228152_s_at	DDX60L	2.25625	AK023743	DEAD (Asp-Glu-Ala-Asp) box polypeptide 60-like
229344_x_at	RIMKLB	2.25536	AW135012	ribosomal modification protein rimK-like family member B
220576_at	PGAP1	2.25363	NM_024989	post-GPI attachment to proteins 1
201324_at	EMP1	2.25296	NM_001423	epithelial membrane protein 1
204204_at	SLC31A2	2.24997	NM_001860	solute carrier family 31 (copper transporters), member 2
210026_s_at	CARD10	2.24869	AY028896	caspase recruitment domain family, member 10
237107_at	PRKRA	2.24743	AA279462	protein kinase, interferon-inducible double stranded RNA dependent activator
65718_at	GPR124	2.24588	AI655903	G protein-coupled receptor 124
37408_at	MRC2	2.24462	AB014609	mannose receptor, C type 2
229063_s_at	CCDC107	2.24221	AI912238	coiled-coil domain containing 107
222742_s_at	RABL5	2.24095	AW026449	RAB, member RAS oncogene family-like 5
204939_s_at	PLN	2.23833	NM_002667	phospholamban
228904_at	HOXB3	2.23821	AW510657	homeobox B3
241742_at	PRAM1	2.23818	AW027174	PML-RARA regulated adaptor molecule 1
211974_x_at	RBPJ	2.23684	AL513759	recombination signal binding protein for immunoglobulin kappa J region
216268_s_at	JAG1	2.23639	U77914	jagged 1
202547_s_at	ARHGEF7	2.23557	AA778936	Rho guanine nucleotide exchange factor (GEF) 7
226630_at	C14orf106	2.23551	BF062175	chromosome 14 open reading frame 106
214109_at	LRBA	2.23519	AI659561	LPS-responsive vesicle trafficking, beach and anchor containing
219474_at	C3orf52	2.23386	NM_024616	chromosome 3 open reading frame 52
211572_s_at	SLC23A2	2.23383	AF092511	solute carrier family 23 (nucleobase transporters), member 2
231835_at	C1orf93	2.22904	AL359575	chromosome 1 open reading frame 93
204748_at	PTGS2	2.22833	NM_000963	prostaglandin-endoperoxide synthase 2 (prostaglandin G/H synthase and cyclooxygenase)
209545_s_at	RIPK2	2.22755	AF064824	receptor-interacting serine-threonine kinase 2
1552584_at	IL12RB1	2.22718	NM_153701	interleukin 12 receptor, beta 1
212688_at	PIK3CB	2.22651	BC003393	phosphoinositide-3-kinase, catalytic, beta polypeptide
227345_at	TNFRSF10D	2.22503	AI738556	tumor necrosis factor receptor superfamily, member 10d, decoy with truncated death domain
203739_at	ZNF217	2.22489	NM_006526	zinc finger protein 217
225343_at	TMED8	2.22375	AK025695	transmembrane emp24 protein transport domain containing 8
201443_s_at	ATP6AP2	2.22333	AF248966	ATPase, H+ transporting, lysosomal accessory protein 2
1555476_at	IREB2	2.22323	BC017880	iron-responsive element binding protein 2
202660_at	ITPR2	2.22097	AA834576	inositol 1,4,5-triphosphate receptor, type 2
217974_at	TM7SF3	2.22094	NM_016551	transmembrane 7 superfamily member 3
228853_at	STYX	2.2209	AI652546	serine/threonine/tyrosine interacting protein
227747_at	MPZL3	2.2201	AA772172	myelin protein zero-like 3
230518_at	MPZL2	2.21932	BF437750	myelin protein zero-like 2
203131_at	PDGFRA	2.21887	NM_006206	platelet-derived growth factor receptor, alpha polypeptide
205418_at	FES	2.2132	NM_002005	feline sarcoma oncogene
238480_at	TTC39C	2.21162	AI871745	tetratricopeptide repeat domain 39C
205559_s_at	PCSK5	2.21128	NM_006200	proprotein convertase subtilisin/kexin type 5
205327_s_at	ACVR2A	2.20977	NM_001616	activin A receptor, type IIA
235086_at	THBS1	2.20975	AW956580	thrombospondin 1
215189_at	KRT86 /// LOC100509764	2.209	X99142	keratin 86 /// hypothetical LOC100509764
214773_x_at	TIPRL	2.20876	AI983505	TIP41, TOR signaling pathway regulator-like (S. cerevisiae)
215513_at	HYMAI	2.20772	AF241534	hydatidiform mole associated and imprinted (non-protein coding)
214180_at	MAN1C1	2.20723	AW340588	mannosidase, alpha, class 1C, member 1
219352_at	HERC6	2.20624	NM_017912	hect domain and RLD 6
1569129_s_at	C3orf38	2.20487	BC016013	chromosome 3 open reading frame 38
226762_at	PURB	2.20285	AV709094	purine-rich element binding protein B
227037_at	PLD6	2.20273	AA029500	phospholipase D family, member 6
218421_at	CERK	2.2026	NM_022766	ceramide kinase
228191_at	FLVCR1	2.20162	AA206016	feline leukemia virus subgroup C cellular receptor 1
219999_at	MAN2A2	2.20069	NM_018621	mannosidase, alpha, class 2A, member 2
223882_at	FAM172A	2.19928	AL136630	family with sequence similarity 172, member A
1554906_a_at	MPHOSPH6	2.19878	BC029395	M-phase phosphoprotein 6
209486_at	UTP3	2.19874	BC004546	UTP3, small subunit (SSU) processome component, homolog (S. cerevisiae)
206761_at	CD96	2.19803	NM_005816	CD96 molecule
1554274_a_at	SSH1	2.19753	AB072356	slingshot homolog 1 (Drosophila)
221088_s_at	PPP1R9A	2.19701	NM_017650	protein phosphatase 1, regulatory (inhibitor) subunit 9A
226610_at	CENPV	2.19659	AA722878	centromere protein V
218486_at	KLF11	2.19636	AA149594	Kruppel-like factor 11
219854_at	ZNF14	2.1961	NM_021030	zinc finger protein 14
228843_at	ARL10	2.19494	AI824171	ADP-ribosylation factor-like 10
204529_s_at	TOX	2.19448	AI961231	thymocyte selection-associated high mobility group box
227577_at	EXOC8	2.19437	AI168350	exocyst complex component 8
204719_at	ABCA8	2.19395	NM_007168	ATP-binding cassette, sub-family A (ABC1), member 8
213725_x_at	XYLT1	2.19388	AI693140	xylosyltransferase I
204368_at	SLCO2A1	2.19355	NM_005630	solute carrier organic anion transporter family, member 2A1
222872_x_at	OBFC2A	2.19216	AU157541	oligonucleotide/oligosaccharide-binding fold containing 2A
209710_at	GATA2	2.19157	AL563460	GATA binding protein 2
200602_at	APP	2.19148	NM_000484	amyloid beta (A4) precursor protein
243256_at	MKNK1	2.19099	AW796364	MAP kinase interacting serine/threonine kinase 1
1555495_a_at	CWC27	2.19098	BC012117	CWC27 spliceosome-associated protein homolog (S. cerevisiae)
210946_at	PPAP2A	2.19039	AF014403	phosphatidic acid phosphatase type 2A
239763_at	PRDM11	2.18919	AA157112	PR domain containing 11
202599_s_at	NRIP1	2.18823	NM_003489	nuclear receptor interacting protein 1
236007_at	AKAP10	2.1872	AU147278	A kinase (PRKA) anchor protein 10
209570_s_at	D4S234E	2.18586	BC001745	DNA segment on chromosome 4 (unique) 234 expressed sequence
226344_at	ZMAT1	2.18544	AI741051	zinc finger, matrin-type 1
1553274_a_at	SNRNP48	2.18521	NM_152551	small nuclear ribonucleoprotein 48kDa (U11/U12)
214873_at	LRP5L	2.18392	AL137651	low density lipoprotein receptor-related protein 5-like
215087_at	C15orf39	2.1838	AL109730	chromosome 15 open reading frame 39
211764_s_at	UBE2D1	2.18367	BC005980	ubiquitin-conjugating enzyme E2D 1 (UBC4/5 homolog, yeast)
215359_x_at	ZNF44	2.18348	AI758888	zinc finger protein 44
228393_s_at	ZNF302	2.18219	BF508739	zinc finger protein 302
230847_at	WRNIP1	2.18045	T79870	Werner helicase interacting protein 1
219557_s_at	NRIP3	2.1799	NM_020645	nuclear receptor interacting protein 3
202022_at	ALDOC	2.17974	NM_005165	aldolase C, fructose-bisphosphate
205624_at	CPA3	2.17939	NM_001870	carboxypeptidase A3 (mast cell)
203593_at	CD2AP	2.17912	NM_012120	CD2-associated protein
213711_at	KRT81	2.1779	NM_002281	keratin 81
203255_at	FBXO11	2.17773	NM_018693	F-box protein 11
225570_at	SLC41A1	2.17762	AW439816	solute carrier family 41, member 1
205173_x_at	CD58	2.17694	NM_001779	CD58 molecule
202536_at	CHMP2B	2.17684	AK002165	chromatin modifying protein 2B
226872_at	RFX2	2.17662	AK024288	regulatory factor X, 2 (influences HLA class II expression)
212771_at	FAM171A1	2.17657	AU150943	family with sequence similarity 171, member A1
217690_at	LOC100505523	2.17618	BG281679	hypothetical LOC100505523
228050_at	UTP15	2.17594	AA046406	UTP15, U3 small nucleolar ribonucleoprotein, homolog (S. cerevisiae)
214639_s_at	HOXA1	2.17566	S79910	homeobox A1
220201_at	RC3H2	2.17554	NM_018835	ring finger and CCCH-type domains 2
213315_x_at	CXorf40A	2.17553	L43577	chromosome X open reading frame 40A
203903_s_at	HEPH	2.17466	NM_014799	hephaestin
202656_s_at	SERTAD2	2.17446	BG107456	SERTA domain containing 2
218595_s_at	HEATR1	2.17441	NM_018072	HEAT repeat containing 1
214662_at	WDR43	2.17315	D26488	WD repeat domain 43
201548_s_at	KDM5B	2.17245	W02593	lysine (K)-specific demethylase 5B
228242_at	N4BP2	2.17116	BF055201	NEDD4 binding protein 2
209173_at	AGR2	2.17055	AF088867	anterior gradient homolog 2 (Xenopus laevis)
242761_s_at	ZNF420	2.17013	AI061288	zinc finger protein 420
227680_at	ZNF326	2.17002	AI057121	zinc finger protein 326
201321_s_at	SMARCC2	2.16997	NM_003075	SWI/SNF related, matrix associated, actin dependent regulator of chromatin, subfamily c, member 2
202295_s_at	CTSH	2.16996	NM_004390	cathepsin H
1554309_at	EIF4G3	2.16943	BC030578	eukaryotic translation initiation factor 4 gamma, 3
33197_at	MYO7A	2.16924	U39226	myosin VIIA
242121_at	NCRNA00182	2.16888	AW973232	non-protein coding RNA 182
238049_at	GRAMD3	2.1687	AW971198	GRAM domain containing 3
202318_s_at	SENP6	2.16802	AF306508	SUMO1/sentrin specific peptidase 6
202524_s_at	SPOCK2	2.16794	NM_014767	sparc/osteonectin, cwcv and kazal-like domains proteoglycan (testican) 2
230712_at	NBPF1	2.16751	AI634549	neuroblastoma breakpoint family, member 1
212205_at	H2AFV	2.16668	AA534860	H2A histone family, member V
235301_at	KIAA1324L	2.16611	AI797353	KIAA1324-like
223228_at	LDOC1L	2.16587	AL136553	leucine zipper, down-regulated in cancer 1-like
218501_at	ARHGEF3	2.1658	NM_019555	Rho guanine nucleotide exchange factor (GEF) 3
1558310_s_at	LOC100132356	2.16557	AW473830	hypothetical LOC100132356
233952_s_at	ZNF295	2.16494	AB033053	zinc finger protein 295
224315_at	DDX20	2.16486	AL133598	DEAD (Asp-Glu-Ala-Asp) box polypeptide 20
39650_s_at	PCNXL2	2.16486	AB007895	pecanex-like 2 (Drosophila)
210634_at	KLHL20	2.16482	BC005253	kelch-like 20 (Drosophila)
206435_at	B4GALNT1	2.16466	NM_001478	beta-1,4-N-acetyl-galactosaminyl transferase 1
222088_s_at	SLC2A14 /// SLC2A3	2.16466	AA778684	solute carrier family 2 (facilitated glucose transporter), member 14 /// solute carrier family 2 (facilitated glucose transporter), member 3
231019_x_at	LOC100287331	2.16446	BE671224	Hypothetical protein LOC100287331
214061_at	WDR67	2.16437	AI017564	WD repeat domain 67
238545_at	BRD7	2.16426	AA214369	Bromodomain containing 7
209392_at	ENPP2	2.16408	L35594	ectonucleotide pyrophosphatase/phosphodiesterase 2
1558345_a_at	LOC439911	2.16399	BI715235	hypothetical LOC439911
231989_s_at	LOC100271836 /// LOC641298	2.16373	AC003007	SMG1 homolog, phosphatidylinositol 3-kinase-related kinase pseudogene /// SMG1 homolog, phosphatidylinositol 3-kinase-related kinase pseudogene
205250_s_at	CEP290	2.16349	NM_014684	centrosomal protein 290kDa
227020_at	YPEL2	2.1632	BE502982	yippee-like 2 (Drosophila)
221729_at	COL5A2	2.16264	AL575735	collagen, type V, alpha 2
235045_at	RBM7	2.162	AI493853	RNA binding motif protein 7
227284_at	ZNF766	2.16197	AA081007	zinc finger protein 766
227636_at	THAP5	2.16189	BG500677	THAP domain containing 5
242829_x_at	FBXL3	2.1618	AA975422	F-box and leucine-rich repeat protein 3
226590_at	ZNF618	2.16159	AA910497	zinc finger protein 618
1554036_at	ZBTB24	2.16147	BC036731	zinc finger and BTB domain containing 24
218854_at	DSE	2.16053	NM_013352	dermatan sulfate epimerase
242838_at	MAP6D1	2.16034	AA283642	MAP6 domain containing 1
222073_at	COL4A3	2.16006	AI694562	collagen, type IV, alpha 3 (Goodpasture antigen)
211702_s_at	USP32	2.15948	AF350251	ubiquitin specific peptidase 32
227987_at	VPS13A	2.15897	AW629014	vacuolar protein sorting 13 homolog A (S. cerevisiae)
205653_at	CTSG	2.15878	NM_001911	cathepsin G
210681_s_at	USP15	2.15862	AF153604	ubiquitin specific peptidase 15
231269_at	ASCC3	2.15818	AU153330	activating signal cointegrator 1 complex subunit 3
203080_s_at	BAZ2B	2.15721	NM_013450	bromodomain adjacent to zinc finger domain, 2B
201513_at	TSN	2.15597	AI659180	translin
202794_at	INPP1	2.15466	NM_002194	inositol polyphosphate-1-phosphatase
201760_s_at	WSB2	2.15458	NM_018639	WD repeat and SOCS box-containing 2
218795_at	ACP6	2.15431	NM_016361	acid phosphatase 6, lysophosphatidic
206035_at	REL	2.15282	NM_002908	v-rel reticuloendotheliosis viral oncogene homolog (avian)
202763_at	CASP3	2.15255	NM_004346	caspase 3, apoptosis-related cysteine peptidase
203303_at	DYNLT3	2.1522	NM_006520	dynein, light chain, Tctex-type 3
227013_at	LATS2	2.15171	AI535735	LATS, large tumor suppressor, homolog 2 (Drosophila)
238736_at	REV3L	2.15152	AA805939	REV3-like, catalytic subunit of DNA polymerase zeta (yeast)
242292_at	NCRNA00246B	2.15111	H12084	non-protein coding RNA 246B
235568_at	C19orf59	2.15103	BF433657	chromosome 19 open reading frame 59
225679_at	NAA30	2.15038	AA534210	N(alpha)-acetyltransferase 30, NatC catalytic subunit
57516_at	ZNF764	2.15005	AA746290	zinc finger protein 764
37117_at	ARHGAP8 /// PRR5-ARHGAP8	2.14982	Z83838	Rho GTPase activating protein 8 /// PRR5-ARHGAP8 readthrough
218100_s_at	IFT57	2.14974	NM_018010	intraflagellar transport 57 homolog (Chlamydomonas)
228628_at	SRGAP2P1	2.14957	AI478268	SLIT-ROBO Rho GTPase activating protein 2 pseudogene 1
203936_s_at	MMP9	2.14951	NM_004994	matrix metallopeptidase 9 (gelatinase B, 92kDa gelatinase, 92kDa type IV collagenase)
209715_at	CBX5	2.14812	L07515	chromobox homolog 5
220416_at	ATP8B4	2.14799	NM_024837	ATPase, class I, type 8B, member 4
225302_at	TMX3	2.14712	BE503286	thioredoxin-related transmembrane protein 3
214700_x_at	RIF1	2.14688	AK000323	RAP1 interacting factor homolog (yeast)
229983_at	TIGD2	2.14669	AI610112	tigger transposable element derived 2
223363_at	PSMG3	2.1466	BC004308	proteasome (prosome, macropain) assembly chaperone 3
225275_at	EDIL3	2.14598	AA053711	EGF-like repeats and discoidin I-like domains 3
213074_at	PHIP	2.14587	BG545769	pleckstrin homology domain interacting protein
235779_at	LOC284408	2.14574	AW467077	hypothetical LOC284408
228737_at	TOX2	2.14458	AA211909	TOX high mobility group box family member 2
238549_at	CBFA2T2	2.14441	AI420611	core-binding factor, runt domain, alpha subunit 2; translocated to, 2
219163_at	ZNF562	2.14438	NM_017656	zinc finger protein 562
236248_x_at	TADA2B	2.14428	AI859834	transcriptional adaptor 2B
235408_x_at	ZNF117	2.1434	AW058673	zinc finger protein 117
225147_at	CYTH3	2.14246	AL521959	cytohesin 3
219431_at	ARHGAP10	2.14211	NM_024605	Rho GTPase activating protein 10
213844_at	HOXA5	2.1421	NM_019102	homeobox A5
208653_s_at	CD164	2.14193	AF263279	CD164 molecule, sialomucin
201576_s_at	GLB1	2.14156	NM_000404	galactosidase, beta 1
210314_x_at	TNFSF13	2.14104	AF114013	tumor necrosis factor (ligand) superfamily, member 13
230620_at	USP27X	2.13987	BE550967	ubiquitin specific peptidase 27, X-linked
235457_at	MAML2	2.13934	AI769569	mastermind-like 2 (Drosophila)
201477_s_at	RRM1	2.13857	NM_001033	ribonucleotide reductase M1
227649_s_at	SRGAP2	2.13853	AU144000	SLIT-ROBO Rho GTPase activating protein 2
202713_s_at	KIAA0391	2.13783	AA129755	KIAA0391
218211_s_at	MLPH	2.13761	NM_024101	melanophilin
205006_s_at	NMT2	2.13678	NM_004808	N-myristoyltransferase 2
235753_at	HOXA7	2.13609	AI492051	homeobox A7
212360_at	AMPD2	2.13581	AI916249	adenosine monophosphate deaminase 2
210710_at	AGGF1	2.13577	BC002828	angiogenic factor with G patch and FHA domains 1
222494_at	FOXN3	2.13547	AW051527	forkhead box N3
226352_at	JMY	2.13463	BF447037	junction mediating and regulatory protein, p53 cofactor
225880_at	TOR1AIP2	2.13401	BF676081	torsin A interacting protein 2
213616_at	C18orf10	2.13387	BF063896	chromosome 18 open reading frame 10
218735_s_at	ZNF544	2.13367	AA349848	zinc finger protein 544
35666_at	SEMA3F	2.13339	U38276	sema domain, immunoglobulin domain (Ig), short basic domain, secreted, (semaphorin) 3F
231876_at	TRIM56	2.13328	AL512757	tripartite motif-containing 56
214960_at	API5	2.13305	AF229253	apoptosis inhibitor 5
202682_s_at	USP4	2.13262	NM_003363	ubiquitin specific peptidase 4 (proto-oncogene)
206169_x_at	ZC3H7B	2.13256	NM_025013	zinc finger CCCH-type containing 7B
203448_s_at	TERF1	2.13236	AI347136	telomeric repeat binding factor (NIMA-interacting) 1
213135_at	TIAM1	2.13226	U90902	T-cell lymphoma invasion and metastasis 1
228722_at	PRMT2	2.13223	AI928367	protein arginine methyltransferase 2
208880_s_at	PRPF6	2.13215	AB019219	PRP6 pre-mRNA processing factor 6 homolog (S. cerevisiae)
224321_at	TMEFF2	2.13211	AB004064	transmembrane protein with EGF-like and two follistatin-like domains 2
223602_at	USP30	2.13194	BC004868	ubiquitin specific peptidase 30
201307_at	41163	2.13139	AL534972	septin 11
227930_at	EIF2C4	2.1304	AI669957	Eukaryotic translation initiation factor 2C, 4
225224_at	C20orf112	2.13027	AL034550	chromosome 20 open reading frame 112
217140_s_at	VDAC1	2.13011	AJ002428	voltage-dependent anion channel 1
218204_s_at	FYCO1	2.12975	NM_024513	FYVE and coiled-coil domain containing 1
212607_at	AKT3	2.12964	N32526	v-akt murine thymoma viral oncogene homolog 3 (protein kinase B, gamma)
217853_at	TNS3	2.12952	NM_022748	tensin 3
212098_at	LOC151162 /// MGAT5	2.12928	AL134724	hypothetical LOC151162 /// mannosyl (alpha-1,6-)-glycoprotein beta-1,6-N-acetyl-glucosaminyltransferase
202653_s_at	40975	2.12923	BC003404	membrane-associated ring finger (C3HC4) 7
239392_s_at	POGK	2.12916	AI983896	pogo transposable element with KRAB domain
203787_at	SSBP2	2.12914	NM_012446	single-stranded DNA binding protein 2
226390_at	STARD4	2.12878	AA628398	StAR-related lipid transfer (START) domain containing 4
222482_at	SSBP3	2.12862	AA102468	single stranded DNA binding protein 3
238447_at	RBMS3	2.12852	AA428240	RNA binding motif, single stranded interacting protein 3
235170_at	ZNF92	2.12841	T52999	zinc finger protein 92
204271_s_at	EDNRB	2.12777	M74921	endothelin receptor type B
1556126_s_at	GPATCH2	2.1274	BM668595	G patch domain containing 2
224437_s_at	VTA1	2.12729	BC005937	Vps20-associated 1 homolog (S. cerevisiae)
205290_s_at	BMP2	2.12691	NM_001200	bone morphogenetic protein 2
210530_s_at	NR2C1	2.12668	M21985	nuclear receptor subfamily 2, group C, member 1
209258_s_at	SMC3	2.12581	AI373676	structural maintenance of chromosomes 3
210845_s_at	PLAUR	2.1258	U08839	plasminogen activator, urokinase receptor
244828_x_at	NAF1	2.12577	F09493	nuclear assembly factor 1 homolog (S. cerevisiae)
231270_at	CA13	2.12561	BF111998	carbonic anhydrase XIII
205020_s_at	ARL4A	2.12539	NM_005738	ADP-ribosylation factor-like 4A
202968_s_at	DYRK2	2.12524	Y09216	dual-specificity tyrosine-(Y)-phosphorylation regulated kinase 2
210676_x_at	RGPD5 /// RGPD6 /// RGPD8	2.12483	U64675	RANBP2-like and GRIP domain containing 5 /// RANBP2-like and GRIP domain containing 6 /// RANBP2-like and GRIP domain containing 8
41329_at	SCYL3	2.12481	AI458463	SCY1-like 3 (S. cerevisiae)
223008_s_at	C9orf5	2.12476	AF153415	chromosome 9 open reading frame 5
212794_s_at	KIAA1033	2.12394	AK001728	KIAA1033
218669_at	RAP2C	2.12307	NM_021183	RAP2C, member of RAS oncogene family
200734_s_at	ARF3	2.12296	BG341906	ADP-ribosylation factor 3
221656_s_at	ARHGEF10L	2.12295	BC003073	Rho guanine nucleotide exchange factor (GEF) 10-like
209179_s_at	MBOAT7	2.12259	BC003164	membrane bound O-acyltransferase domain containing 7
227856_at	C4orf32	2.12223	AI110850	chromosome 4 open reading frame 32
207098_s_at	MFN1	2.1222	NM_017927	mitofusin 1
240344_x_at	LYRM7	2.12188	AA424065	Lyrm7 homolog (mouse)
203038_at	PTPRK	2.12178	NM_002844	protein tyrosine phosphatase, receptor type, K
227329_at	ZBTB46	2.1215	AU156821	zinc finger and BTB domain containing 46
231940_at	ZNF529	2.12143	AI369933	zinc finger protein 529
202269_x_at	GBP1	2.12084	BC002666	guanylate binding protein 1, interferon-inducible, 67kDa
1556588_at	C15orf37	2.12074	AK091107	chromosome 15 open reading frame 37
201876_at	PON2	2.12072	NM_000305	paraoxonase 2
222310_at	SFRS15	2.12029	AA648521	splicing factor, arginine/serine-rich 15
225889_at	AEBP2	2.11972	BF475280	AE binding protein 2
227931_at	INO80D	2.11937	AI823917	INO80 complex subunit D
209681_at	SLC19A2	2.11923	AF153330	solute carrier family 19 (thiamine transporter), member 2
212539_at	CHD1L	2.1191	AI422099	chromodomain helicase DNA binding protein 1-like
202603_at	ADAM10	2.11857	N51370	ADAM metallopeptidase domain 10
208892_s_at	DUSP6	2.11841	BC003143	dual specificity phosphatase 6
222476_at	CNOT6	2.11831	AA633196	CCR4-NOT transcription complex, subunit 6
202704_at	TOB1	2.11797	AA675892	transducer of ERBB2, 1
205431_s_at	BMP5	2.11789	NM_021073	bone morphogenetic protein 5
206239_s_at	SPINK1	2.11744	NM_003122	serine peptidase inhibitor, Kazal type 1
209510_at	RNF139	2.11743	AF064801	ring finger protein 139
221765_at	UGCG	2.1173	AI378044	UDP-glucose ceramide glucosyltransferase
1554057_at	LOC645676	2.11723	BC017347	hypothetical LOC645676
218829_s_at	CHD7	2.11694	NM_017780	chromodomain helicase DNA binding protein 7
218263_s_at	ZBED5	2.11665	NM_021211	zinc finger, BED-type containing 5
226895_at	NFIC	2.11665	AW134798	Nuclear factor I/C (CCAAT-binding transcription factor)
231319_x_at	KIF9	2.11664	AI657069	kinesin family member 9
219833_s_at	EFHC1	2.11605	NM_018100	EF-hand domain (C-terminal) containing 1
204793_at	GPRASP1	2.11594	NM_014710	G protein-coupled receptor associated sorting protein 1
221847_at	LOC100129361	2.11585	BF665706	hypothetical LOC100129361
37201_at	ITIH4	2.11582	D38535	inter-alpha (globulin) inhibitor H4 (plasma Kallikrein-sensitive glycoprotein)
1564637_a_at	FAM98B	2.11562	BC035600	family with sequence similarity 98, member B
202838_at	FUCA1	2.11545	NM_000147	fucosidase, alpha-L- 1, tissue
221751_at	PANK3	2.1153	AL565516	pantothenate kinase 3
235688_s_at	TRAF4	2.11524	AI992283	TNF receptor-associated factor 4
201053_s_at	PSMF1	2.11451	NM_006814	proteasome (prosome, macropain) inhibitor subunit 1 (PI31)
210426_x_at	RORA	2.11417	U04897	RAR-related orphan receptor A
225560_at	POMT2	2.11384	AK023804	protein-O-mannosyltransferase 2
1557170_at	NEK8	2.11366	AI073943	NIMA (never in mitosis gene a)- related kinase 8
228063_s_at	NAP1L5	2.11365	AW025330	nucleosome assembly protein 1-like 5
1553575_at	ND6	2.11312	NM_173714	NADH dehydrogenase, subunit 6 (complex I)
202859_x_at	IL8	2.11242	NM_000584	interleukin 8
225501_at	PHF6	2.11232	AK027039	PHD finger protein 6
224128_at	C20orf43	2.11201	BC002769	chromosome 20 open reading frame 43
235521_at	HOXA3	2.11196	AW137982	homeobox A3
222731_at	ZDHHC2	2.11179	AK001608	zinc finger, DHHC-type containing 2
202724_s_at	FOXO1	2.11159	NM_002015	forkhead box O1
208898_at	ATP6V1D	2.1114	AF077614	ATPase, H+ transporting, lysosomal 34kDa, V1 subunit D
206060_s_at	PTPN22	2.11137	NM_015967	protein tyrosine phosphatase, non-receptor type 22 (lymphoid)
203630_s_at	COG5	2.11102	NM_006348	component of oligomeric golgi complex 5
57588_at	SLC24A3	2.11089	R62432	solute carrier family 24 (sodium/potassium/calcium exchanger), member 3
226278_at	SVIP	2.11081	AI150224	small VCP/p97-interacting protein
213275_x_at	CTSB	2.11071	W47179	cathepsin B
202550_s_at	VAPB	2.11054	NM_004738	VAMP (vesicle-associated membrane protein)-associated protein B and C
209285_s_at	C3orf63	2.11026	N38985	chromosome 3 open reading frame 63
204362_at	SKAP2	2.11017	NM_003930	src kinase associated phosphoprotein 2
223090_x_at	VEZT	2.11003	AF225417	vezatin, adherens junctions transmembrane protein
209341_s_at	IKBKB	2.10978	AU153366	inhibitor of kappa light polypeptide gene enhancer in B-cells, kinase beta
90610_at	LRCH4	2.10937	AI654857	leucine-rich repeats and calponin homology (CH) domain containing 4
202365_at	UNC119B	2.10928	BC004815	unc-119 homolog B (C. elegans)
224840_at	FKBP5	2.10923	AI753747	FK506 binding protein 5
217707_x_at	SMARCA2	2.10886	AI535683	SWI/SNF related, matrix associated, actin dependent regulator of chromatin, subfamily a, member 2
204378_at	BCAS1	2.10885	NM_003657	breast carcinoma amplified sequence 1
215285_s_at	PHTF1	2.10853	AA927671	putative homeodomain transcription factor 1
218856_at	TNFRSF21	2.10815	NM_016629	tumor necrosis factor receptor superfamily, member 21
203140_at	BCL6	2.10792	NM_001706	B-cell CLL/lymphoma 6
226419_s_at	FLJ44342	2.10726	AA046439	hypothetical LOC645460
227904_at	AZI2	2.10715	BF000175	5-azacytidine induced 2
231011_at	LARP1B	2.10708	AI339785	La ribonucleoprotein domain family, member 1B
226659_at	DEF6	2.1069	Z97832	differentially expressed in FDCP 6 homolog (mouse)
236816_at	NAA25	2.10685	BF110370	N(alpha)-acetyltransferase 25, NatB auxiliary subunit
1556582_at	PVR	2.10684	AK098812	poliovirus receptor
225334_at	C10orf32	2.10651	AI147621	chromosome 10 open reading frame 32
221953_s_at	MMP24	2.1065	W45551	Matrix metallopeptidase 24 (membrane-inserted)
211962_s_at	ZFP36L1	2.10603	BG250310	zinc finger protein 36, C3H type-like 1
1555870_at	RNF207	2.10602	AK056658	ring finger protein 207
206147_x_at	SCML2	2.10594	NM_006089	sex comb on midleg-like 2 (Drosophila)
223795_at	TSPAN10	2.10581	AF325213	tetraspanin 10
62212_at	C1orf50	2.10554	W37846	chromosome 1 open reading frame 50
225099_at	FBXO45	2.10492	AA126446	F-box protein 45
223401_at	C17orf48	2.10465	BC001294	chromosome 17 open reading frame 48
222912_at	ARRB1	2.10461	BE207758	arrestin, beta 1
224366_s_at	REPS1	2.10447	AF251052	RALBP1 associated Eps domain containing 1
236241_at	MED31	2.10442	BF593977	mediator complex subunit 31
225490_at	ARID2	2.10433	AW104509	AT rich interactive domain 2 (ARID, RFX-like)
200878_at	EPAS1	2.10369	AF052094	endothelial PAS domain protein 1
212982_at	ZDHHC17	2.10346	AI621223	zinc finger, DHHC-type containing 17
212910_at	THAP11	2.10333	W19873	THAP domain containing 11
219269_at	HMBOX1	2.10326	NM_024567	homeobox containing 1
205733_at	BLM	2.10291	NM_000057	Bloom syndrome, RecQ helicase-like
206115_at	EGR3	2.10289	NM_004430	early growth response 3
213346_at	C13orf27	2.10279	BE748563	chromosome 13 open reading frame 27
219062_s_at	ZCCHC2	2.10275	NM_017742	zinc finger, CCHC domain containing 2
235635_at	ARHGAP5	2.10271	N50119	Rho GTPase activating protein 5
1553612_at	ZNF354B	2.10244	NM_058230	zinc finger protein 354B
207956_x_at	PDS5B	2.10231	NM_015928	PDS5, regulator of cohesion maintenance, homolog B (S. cerevisiae)
226892_at	C10orf12	2.10211	AK025166	chromosome 10 open reading frame 12
47560_at	LPHN1	2.10203	AI525402	latrophilin 1
202769_at	CCNG2	2.10176	AW134535	cyclin G2
218476_at	POMT1	2.10169	NM_007171	protein-O-mannosyltransferase 1
1559060_a_at	FNIP1	2.10163	BF677986	Folliculin interacting protein 1
204379_s_at	FGFR3	2.10123	NM_000142	fibroblast growth factor receptor 3
211684_s_at	DYNC1I2	2.10109	AF250307	dynein, cytoplasmic 1, intermediate chain 2
232899_at	FAM41C /// RPL23AP7 /// RPL23AP82	2.10095	R17536	family with sequence similarity 41, member C /// ribosomal protein L23a pseudogene 7 /// ribosomal protein L23a pseudogene 82
201334_s_at	ARHGEF12	2.10093	AB002380	Rho guanine nucleotide exchange factor (GEF) 12
237621_at	LOC100507007	2.10088	AA608760	hypothetical LOC100507007
201826_s_at	SCCPDH	2.10072	NM_016002	saccharopine dehydrogenase (putative)
205527_s_at	GEMIN4	2.1006	NM_015487	gem (nuclear organelle) associated protein 4
209095_at	DLD	2.10045	J03620	dihydrolipoamide dehydrogenase
204893_s_at	ZFYVE9	2.10031	NM_004799	zinc finger, FYVE domain containing 9
227466_at	FAM200B	2.10026	BF108695	family with sequence similarity 200, member B
242916_at	CEP110	2.10015	AA642477	centrosomal protein 110kDa
235056_at	ETV6	2.09998	AV722693	ets variant 6
215235_at	SPTAN1	2.09992	AL110273	spectrin, alpha, non-erythrocytic 1 (alpha-fodrin)
221773_at	ELK3	2.09987	AW575374	ELK3, ETS-domain protein (SRF accessory protein 2)
201558_at	RAE1	2.09981	NM_003610	RAE1 RNA export 1 homolog (S. pombe)
208988_at	KDM2A	2.09974	BE675843	lysine (K)-specific demethylase 2A
218518_at	FAM13B	2.09971	NM_016603	family with sequence similarity 13, member B
235366_at	ZNF10	2.09959	BF970692	zinc finger protein 10
218269_at	DROSHA	2.09943	NM_013235	drosha, ribonuclease type III
225335_at	ZNF496	2.09939	AA191336	zinc finger protein 496
225220_at	SNHG8	2.09929	BF340290	small nucleolar RNA host gene 8 (non-protein coding)
229054_at	C14orf181	2.09921	AI935766	chromosome 14 open reading frame 181
230588_s_at	LOC285074	2.0991	AA906142	anaphase promoting complex subunit 1 pseudogene
226271_at	GDAP1	2.09901	N46350	ganglioside-induced differentiation-associated protein 1
225786_at	NCRNA00201	2.09893	AI440495	non-protein coding RNA 201
242040_at	GCNT7	2.09888	AW025411	Glucosaminyl (N-acetyl) transferase family member 7
212402_at	ZC3H13	2.0987	BE895685	zinc finger CCCH-type containing 13
219603_s_at	ZNF226	2.09839	NM_015919	zinc finger protein 226
201839_s_at	EPCAM	2.09822	NM_002354	epithelial cell adhesion molecule
220610_s_at	LRRFIP2	2.09816	NM_006309	leucine rich repeat (in FLII) interacting protein 2
201969_at	NASP	2.09761	AW003362	nuclear autoantigenic sperm protein (histone-binding)
225479_at	LRRC58	2.09735	AL524175	leucine rich repeat containing 58
226810_at	OGFRL1	2.09735	BE500942	opioid growth factor receptor-like 1
227541_at	WDR20	2.0973	AA811466	WD repeat domain 20
226730_s_at	USP37	2.09726	BF789968	ubiquitin specific peptidase 37
202187_s_at	PPP2R5A	2.09724	NM_006243	protein phosphatase 2, regulatory subunit B', alpha
52975_at	FAM125B	2.09712	AA534894	family with sequence similarity 125, member B
236079_at	DKFZp667E0512	2.09707	AA649070	hypothetical protein DKFZp667E0512
235767_x_at	PHAX	2.09706	AI338514	phosphorylated adaptor for RNA export
235384_at	NUDT19	2.09674	AW963217	nudix (nucleoside diphosphate linked moiety X)-type motif 19
1552426_a_at	TM2D3	2.09671	NM_078474	TM2 domain containing 3
207850_at	CXCL3	2.0966	NM_002090	chemokine (C-X-C motif) ligand 3
215358_x_at	ZNF37BP	2.09656	AK026980	zinc finger protein 37B, pseudogene
214177_s_at	PBXIP1	2.09655	AI935162	pre-B-cell leukemia homeobox interacting protein 1
226032_at	CASP2	2.09648	AU153405	caspase 2, apoptosis-related cysteine peptidase
201886_at	DCAF11	2.09648	NM_025230	DDB1 and CUL4 associated factor 11
235173_at	LOC401093	2.09647	AA093668	hypothetical LOC401093
205611_at	TNFSF12	2.09638	NM_003809	tumor necrosis factor (ligand) superfamily, member 12
201854_s_at	ATMIN	2.09601	AI744148	ATM interactor
212919_at	DCP2	2.0958	AV715578	DCP2 decapping enzyme homolog (S. cerevisiae)
215948_x_at	ZMYM5	2.09561	AI522311	zinc finger, MYM-type 5
219229_at	SLCO3A1	2.09556	NM_013272	solute carrier organic anion transporter family, member 3A1
209377_s_at	HMGN3	2.09491	AF274949	high mobility group nucleosomal binding domain 3
203494_s_at	CEP57	2.09466	NM_014679	centrosomal protein 57kDa
231839_at	PDE12	2.0945	BF675750	phosphodiesterase 12
203284_s_at	HS2ST1	2.0944	AW151887	heparan sulfate 2-O-sulfotransferase 1
225969_at	ALKBH6	2.09438	AW105337	alkB, alkylation repair homolog 6 (E. coli)
205667_at	WRN	2.09415	NM_000553	Werner syndrome, RecQ helicase-like
218224_at	PNMA1	2.09414	NM_006029	paraneoplastic antigen MA1
242712_x_at	RANBP2 /// RGPD1 /// RGPD2 /// RGPD3 /// RGPD4 /// RGPD5 /// RGPD6 /// RGPD8	2.0941	BE856960	RAN binding protein 2 /// RANBP2-like and GRIP domain containing 1 /// RANBP2-like and GRIP domain containing 2 /// RANBP2-like and GRIP domain containing 3 /// RANBP2-like and GRIP domain containing 4 /// RANBP2-like and GRIP domain containing 5 /// RANBP2-like and GRIP domain containing 6 /// RANBP2-like and GRIP domain containing 8
229870_at	LOC644656	2.09392	AA007424	hypothetical LOC644656
214435_x_at	RALA	2.09392	NM_005402	v-ral simian leukemia viral oncogene homolog A (ras related)
217913_at	VPS4A	2.09367	NM_013245	vacuolar protein sorting 4 homolog A (S. cerevisiae)
218259_at	MKL2	2.09353	NM_014048	MKL/myocardin-like 2
235041_at	GOSR2	2.09289	AW005457	golgi SNAP receptor complex member 2
202133_at	WWTR1	2.09287	BF674349	WW domain containing transcription regulator 1
215903_s_at	MAST2	2.09278	BE786598	microtubule associated serine/threonine kinase 2
229390_at	FAM26F	2.09271	AV734646	family with sequence similarity 26, member F
218313_s_at	GALNT7	2.09271	NM_017423	UDP-N-acetyl-alpha-D-galactosamine:polypeptide N-acetylgalactosaminyltransferase 7 (GalNAc-T7)
202023_at	EFNA1	2.09261	NM_004428	ephrin-A1
1570362_at	LOC100288009	2.0924	BM919824	Hypothetical protein LOC100288009
203147_s_at	TRIM14	2.0922	BE962483	tripartite motif-containing 14
213390_at	ZC3H4	2.09202	AB028987	zinc finger CCCH-type containing 4
212774_at	ZNF238	2.09189	AJ223321	zinc finger protein 238
219157_at	KLHL2	2.09174	NM_007246	kelch-like 2, Mayven (Drosophila)
210428_s_at	HGS	2.09149	AF260566	hepatocyte growth factor-regulated tyrosine kinase substrate
204000_at	GNB5	2.09128	NM_016194	guanine nucleotide binding protein (G protein), beta 5
203447_at	PSMD5	2.09117	AU157008	proteasome (prosome, macropain) 26S subunit, non-ATPase, 5
209794_at	SRGAP3	2.09115	AB007871	SLIT-ROBO Rho GTPase activating protein 3
220618_s_at	ZCWPW1	2.09113	NM_017984	zinc finger, CW type with PWWP domain 1
223342_at	RRM2B	2.09065	AB036063	ribonucleotide reductase M2 B (TP53 inducible)
206335_at	GALNS	2.09058	NM_000512	galactosamine (N-acetyl)-6-sulfate sulfatase
1556472_s_at	SCML4	2.09036	CA448477	sex comb on midleg-like 4 (Drosophila)
214934_at	ATP9B	2.09017	AW411030	ATPase, class II, type 9B
201300_s_at	PRNP	2.09009	NM_000311	prion protein
212964_at	HIC2	2.09006	AI912206	hypermethylated in cancer 2
218422_s_at	RBM26	2.08998	NM_022118	RNA binding motif protein 26
203551_s_at	COX11	2.08972	NM_004375	COX11 cytochrome c oxidase assembly homolog (yeast)
205269_at	LCP2	2.08969	AI123251	lymphocyte cytosolic protein 2 (SH2 domain containing leukocyte protein of 76kDa)
209674_at	CRY1	2.08953	D83702	cryptochrome 1 (photolyase-like)
225762_x_at	LOC284801	2.08949	AL531683	hypothetical protein LOC284801
226820_at	ZNF362	2.08918	W72455	zinc finger protein 362
226760_at	MBTPS2	2.08914	BF666325	membrane-bound transcription factor peptidase, site 2
211023_at	PDHB	2.08896	AL117618	pyruvate dehydrogenase (lipoamide) beta
213271_s_at	DOPEY1	2.08893	AB029040	dopey family member 1
226204_at	C22orf29	2.08889	AI832193	chromosome 22 open reading frame 29
218256_s_at	NUP54	2.08875	NM_017426	nucleoporin 54kDa
214696_at	C17orf91	2.08872	AF070569	chromosome 17 open reading frame 91
241353_s_at	LOC100507507	2.08853	AW471181	hypothetical LOC100507507
226143_at	RAI1	2.08829	BF984830	retinoic acid induced 1
225629_s_at	ZBTB4	2.08814	AI669498	zinc finger and BTB domain containing 4
1553220_at	FAM117B	2.08814	NM_173511	family with sequence similarity 117, member B
217845_x_at	HIGD1A	2.08811	NM_014056	HIG1 hypoxia inducible domain family, member 1A
221135_s_at	ASTE1	2.0879	NM_014065	asteroid homolog 1 (Drosophila)
202629_at	APPBP2	2.08777	AV681579	amyloid beta precursor protein (cytoplasmic tail) binding protein 2
211967_at	TMEM123	2.08764	BG538627	transmembrane protein 123
241937_s_at	WDR4	2.08755	AA577678	WD repeat domain 4
222415_at	MLL3	2.08744	BE962679	myeloid/lymphoid or mixed-lineage leukemia 3
219112_at	FNIP1 /// RAPGEF6	2.08736	NM_016340	folliculin interacting protein 1 /// Rap guanine nucleotide exchange factor (GEF) 6
38290_at	RGS14	2.08732	AF037195	regulator of G-protein signaling 14
219598_s_at	RWDD1	2.08711	NM_016104	RWD domain containing 1
1557055_s_at	LOC643837	2.08707	BC042880	hypothetical LOC643837
228336_at	PWWP2A	2.08706	AW511595	PWWP domain containing 2A
224653_at	EIF4EBP2	2.08684	U88989	eukaryotic translation initiation factor 4E binding protein 2
203468_at	CDK10	2.08677	NM_003674	cyclin-dependent kinase 10
228959_at	PDK3	2.08666	AI676241	pyruvate dehydrogenase kinase, isozyme 3
223484_at	C15orf48	2.08657	AF228422	chromosome 15 open reading frame 48
1560089_at	LOC100289019	2.08648	AL833509	hypothetical LOC100289019
35671_at	GTF3C1	2.08644	U02619	general transcription factor IIIC, polypeptide 1, alpha 220kDa
244180_at	ZNF793	2.08644	AI039201	zinc finger protein 793
1558540_s_at	SLC2A11	2.08644	AK055523	solute carrier family 2 (facilitated glucose transporter), member 11
204784_s_at	MLF1	2.08639	NM_022443	myeloid leukemia factor 1
226154_at	DNM1L	2.08632	AL043631	dynamin 1-like
223028_s_at	SNX9	2.08627	BC005022	sorting nexin 9
213994_s_at	SPON1	2.08622	AI885290	spondin 1, extracellular matrix protein
208986_at	TCF12	2.08615	AL559478	transcription factor 12
225469_at	LYRM5	2.08605	AA015609	LYR motif containing 5
204012_s_at	LCMT2	2.08596	AL529189	leucine carboxyl methyltransferase 2
218906_x_at	KLC2	2.08573	NM_022822	kinesin light chain 2
218316_at	TIMM9	2.08566	NM_012460	translocase of inner mitochondrial membrane 9 homolog (yeast)
211796_s_at	TRBC1 /// TRBC2	2.08546	AF043179	T cell receptor beta constant 1 /// T cell receptor beta constant 2
202227_s_at	BRD8	2.08536	NM_006696	bromodomain containing 8
232529_at	SP3	2.08518	AU144413	Sp3 transcription factor
56197_at	PLSCR3	2.08518	AI783924	phospholipid scramblase 3
212540_at	CDC34	2.08497	BG476661	cell division cycle 34 homolog (S. cerevisiae)
236132_at	TLN1	2.08474	AI870477	talin 1
233399_x_at	ZNF252	2.08449	AU145662	Zinc finger protein 252
203685_at	BCL2	2.08448	NM_000633	B-cell CLL/lymphoma 2
200977_s_at	TAX1BP1	2.08444	AF090891	Tax1 (human T-cell leukemia virus type I) binding protein 1
201860_s_at	PLAT	2.08441	NM_000930	plasminogen activator, tissue
230381_at	C1orf186	2.0844	AI587638	chromosome 1 open reading frame 186
210069_at	CHKB-CPT1B /// CPT1B	2.08438	U62733	choline kinase-like, carnitine palmitoyltransferase 1B (muscle) transcription unit /// carnitine palmitoyltransferase 1B (muscle)
1553994_at	NT5E	2.08435	BC015940	5'-nucleotidase, ecto (CD73)
211698_at	EID1	2.08427	AF349444	EP300 interacting inhibitor of differentiation 1
202489_s_at	FXYD3	2.08393	BC005238	FXYD domain containing ion transport regulator 3
46665_at	SEMA4C	2.08387	AI949392	sema domain, immunoglobulin domain (Ig), transmembrane domain (TM) and short cytoplasmic domain, (semaphorin) 4C
225007_at	G3BP1	2.08376	AV705516	GTPase activating protein (SH3 domain) binding protein 1
214661_s_at	NOP14	2.0836	R06783	NOP14 nucleolar protein homolog (yeast)
225493_at	LOC144438	2.08332	AI052701	hypothetical LOC144438
227743_at	MYO15B	2.08318	AI671062	myosin XVB pseudogene
1569030_s_at	NUB1	2.08308	BC034716	negative regulator of ubiquitin-like proteins 1
228098_s_at	MYLIP	2.08305	AW292746	myosin regulatory light chain interacting protein
230811_at	C16orf55	2.08295	AI655320	chromosome 16 open reading frame 55
218082_s_at	UBP1	2.0829	NM_014517	upstream binding protein 1 (LBP-1a)
202349_at	TOR1A	2.08278	NM_000113	torsin family 1, member A (torsin A)
222014_x_at	MTO1	2.08265	AI249752	mitochondrial translation optimization 1 homolog (S. cerevisiae)
227407_at	TAPT1	2.08255	AI341541	transmembrane anterior posterior transformation 1
210466_s_at	SERBP1	2.08244	BC002488	SERPINE1 mRNA binding protein 1
230292_at	LOC100131993	2.08222	AA868809	Similar to hCG2020760
232012_at	CAPN1	2.08219	AV691296	calpain 1, (mu/I) large subunit
204634_at	NEK4	2.08199	NM_003157	NIMA (never in mitosis gene a)-related kinase 4
220296_at	FLJ38109	2.08196	NM_024564	hypothetical LOC386627
213571_s_at	EIF4E2	2.08191	BF516289	eukaryotic translation initiation factor 4E family member 2
212530_at	NEK7	2.08189	AL080111	NIMA (never in mitosis gene a)-related kinase 7
220725_x_at	DNAH3	2.08186	NM_025095	Dynein, axonemal, heavy chain 3
201930_at	MCM6	2.08171	NM_005915	minichromosome maintenance complex component 6
201424_s_at	CUL4A	2.08164	NM_003589	cullin 4A
223272_s_at	C1orf57	2.08163	BC005102	chromosome 1 open reading frame 57
56256_at	SIDT2	2.08141	AA150165	SID1 transmembrane family, member 2
215603_x_at	GGT1 /// GGT2 /// GGT3P /// GGTLC2 /// GGTLC3	2.08139	AI344075	gamma-glutamyltransferase 1 /// gamma-glutamyltransferase 2 /// gamma-glutamyltransferase 3 pseudogene /// gamma-glutamyltransferase light chain 2 /// gamma-glutamyltransferase light chain 3
1316_at	THRA	2.08137	X55005	thyroid hormone receptor, alpha (erythroblastic leukemia viral (v-erb-a) oncogene homolog, avian)
221645_s_at	ZNF83	2.08126	M27877	zinc finger protein 83
229647_at	NDUFS1	2.0811	AI762401	NADH dehydrogenase (ubiquinone) Fe-S protein 1, 75kDa (NADH-coenzyme Q reductase)
204897_at	PTGER4	2.08097	AA897516	prostaglandin E receptor 4 (subtype EP4)
219037_at	RRP15	2.08065	NM_016052	ribosomal RNA processing 15 homolog (S. cerevisiae)
222870_s_at	B3GNT2	2.08026	AF288208	UDP-GlcNAc:betaGal beta-1,3-N-acetylglucosaminyltransferase 2
223969_s_at	RETNLB	2.08016	AF323084	resistin like beta
236347_at	MMAA	2.07999	AW300959	methylmalonic aciduria (cobalamin deficiency) cblA type
230209_at	ZXDC	2.07996	AW194655	ZXD family zinc finger C
200603_at	PRKAR1A	2.07984	AL050038	protein kinase, cAMP-dependent, regulatory, type I, alpha (tissue specific extinguisher 1)
202496_at	EDC4	2.07975	NM_014329	enhancer of mRNA decapping 4
37860_at	ZNF337	2.07965	AL049942	zinc finger protein 337
244523_at	MMD	2.07949	AW104453	monocyte to macrophage differentiation-associated
213615_at	LPCAT3	2.0793	AA773554	Lysophosphatidylcholine acyltransferase 3
201326_at	CCT6A	2.07926	BE737030	chaperonin containing TCP1, subunit 6A (zeta 1)
209539_at	ARHGEF6	2.07905	D25304	Rac/Cdc42 guanine nucleotide exchange factor (GEF) 6
225893_at	RC3H1	2.07891	AL589593	ring finger and CCCH-type domains 1
203544_s_at	STAM	2.07885	NM_003473	signal transducing adaptor molecule (SH3 domain and ITAM motif) 1
209919_x_at	GGT1	2.07879	L20490	gamma-glutamyltransferase 1
213699_s_at	YWHAQ	2.07866	AA854017	tyrosine 3-monooxygenase/tryptophan 5-monooxygenase activation protein, theta polypeptide
200919_at	PHC2	2.07843	NM_004427	polyhomeotic homolog 2 (Drosophila)
230734_x_at	STRN	2.07829	AI279536	striatin, calmodulin binding protein
225082_at	CPSF3	2.07828	NM_016207	cleavage and polyadenylation specific factor 3, 73kDa
239406_at	ZNF193	2.07824	AU147385	zinc finger protein 193
201814_at	TBC1D5	2.07823	AI300084	TBC1 domain family, member 5
203774_at	MTR	2.07808	NM_000254	5-methyltetrahydrofolate-homocysteine methyltransferase
213251_at	SMARCA5	2.07806	AV712064	SWI/SNF related, matrix associated, actin dependent regulator of chromatin, subfamily a, member 5
221760_at	MAN1A1	2.07797	BG287153	mannosidase, alpha, class 1A, member 1
229353_s_at	NUCKS1	2.07788	AW515443	nuclear casein kinase and cyclin-dependent kinase substrate 1
223174_at	BTBD10	2.07785	BC005071	BTB (POZ) domain containing 10
221493_at	TSPYL1	2.07785	AL136629	TSPY-like 1
37384_at	PPM1F	2.07779	D86995	protein phosphatase, Mg2+/Mn2+ dependent, 1F
225666_at	TMTC4	2.07757	D80480	transmembrane and tetratricopeptide repeat containing 4
204982_at	GIT2	2.07741	NM_014776	G protein-coupled receptor kinase interacting ArfGAP 2
209476_at	TMX1	2.07719	AL080080	thioredoxin-related transmembrane protein 1
222484_s_at	CXCL14	2.07708	AF144103	chemokine (C-X-C motif) ligand 14
223281_s_at	COX15	2.077	AF026850	COX15 homolog, cytochrome c oxidase assembly protein (yeast)
214004_s_at	VGLL4	2.07697	AI806207	vestigial like 4 (Drosophila)
212468_at	SPAG9	2.07694	AK023512	sperm associated antigen 9
201524_x_at	UBE2N	2.0769	NM_003348	ubiquitin-conjugating enzyme E2N (UBC13 homolog, yeast)
224569_s_at	IRF2BP2	2.07672	AW242432	interferon regulatory factor 2 binding protein 2
229200_at	LOC729810	2.07641	N40199	hypothetical protein LOC729810
203253_s_at	PPIP5K2	2.0764	NM_015216	diphosphoinositol pentakisphosphate kinase 2
202446_s_at	PLSCR1	2.07626	AI825926	phospholipid scramblase 1
226255_at	ZBTB33	2.07608	BE302089	zinc finger and BTB domain containing 33
220547_s_at	FAM35A	2.07581	NM_019054	family with sequence similarity 35, member A
208841_s_at	G3BP2	2.0757	AB014560	GTPase activating protein (SH3 domain) binding protein 2
218497_s_at	RNASEH1	2.07538	NM_002936	ribonuclease H1
223134_at	BBX	2.07533	AI795970	bobby sox homolog (Drosophila)
208924_at	RNF11	2.07531	AB024703	ring finger protein 11
201623_s_at	DARS	2.0752	BC000629	aspartyl-tRNA synthetase
32137_at	JAG2	2.07512	Y14330	jagged 2
201776_s_at	KIAA0494	2.07498	AK001487	KIAA0494
201163_s_at	IGFBP7	2.07493	NM_001553	insulin-like growth factor binding protein 7
1562062_at	KIAA1245 /// NBPF1 /// NBPF10 /// NBPF11 /// NBPF12 /// NBPF24 /// NBPF8 /// NBPF9	2.07475	BM041211	KIAA1245 /// neuroblastoma breakpoint family, member 1 /// neuroblastoma breakpoint family, member 10 /// neuroblastoma breakpoint family, member 11 /// neuroblastoma breakpoint family, member 12 /// neuroblastoma breakpoint family, member 24 /// neuroblastoma breakpoint family, member 8 /// neuroblastoma breakpoint family, member 9
227388_at	TUSC1	2.07459	AA479016	tumor suppressor candidate 1
212414_s_at	GLYR1 /// SEPT6	2.07437	D50918	glyoxylate reductase 1 homolog (Arabidopsis) /// septin 6
212058_at	SR140	2.07435	AI184562	U2-associated SR140 protein
212150_at	EFR3A	2.07416	AA805651	EFR3 homolog A (S. cerevisiae)
223361_at	C6orf115	2.07399	AF116682	chromosome 6 open reading frame 115
234307_s_at	KIF26A	2.07391	AK026406	kinesin family member 26A
203350_at	AP1G1	2.0738	NM_001128	adaptor-related protein complex 1, gamma 1 subunit
208998_at	UCP2	2.07374	U94592	uncoupling protein 2 (mitochondrial, proton carrier)
204435_at	NUPL1	2.07371	NM_014778	nucleoporin like 1
205239_at	AREG	2.07361	NM_001657	amphiregulin
212886_at	CCDC69	2.07339	AL080169	coiled-coil domain containing 69
223679_at	CTNNB1	2.07336	AF130085	catenin (cadherin-associated protein), beta 1, 88kDa
214352_s_at	KRAS	2.07322	BF673699	v-Ki-ras2 Kirsten rat sarcoma viral oncogene homolog
213093_at	PRKCA	2.07319	AI471375	protein kinase C, alpha
209596_at	MXRA5	2.07307	AF245505	matrix-remodelling associated 5
214363_s_at	MATR3	2.07305	AA129420	matrin 3
235213_at	ITPKB	2.07303	AA348410	Inositol 1,4,5-trisphosphate 3-kinase B
211137_s_at	ATP2C1	2.07281	AF189723	ATPase, Ca++ transporting, type 2C, member 1
214112_s_at	CXorf40A /// CXorf40B	2.07269	AA543076	chromosome X open reading frame 40A /// chromosome X open reading frame 40B
223370_at	PLEKHA3	2.07263	AF286162	pleckstrin homology domain containing, family A (phosphoinositide binding specific) member 3
218091_at	AGFG1	2.07261	AI989512	ArfGAP with FG repeats 1
212123_at	TCTN3	2.07254	AL050022	tectonic family member 3
224710_at	RAB34	2.07235	AF322067	RAB34, member RAS oncogene family
213848_at	DUSP7	2.07215	AI655015	dual specificity phosphatase 7
231002_s_at	RABEP1	2.07213	AA778438	Rabaptin, RAB GTPase binding effector protein 1
212665_at	TIPARP	2.07197	AL556438	TCDD-inducible poly(ADP-ribose) polymerase
202469_s_at	CPSF6	2.07185	AU149367	cleavage and polyadenylation specific factor 6, 68kDa
200649_at	NUCB1	2.07166	BC002356	nucleobindin 1
207513_s_at	ZNF189	2.07153	NM_003452	zinc finger protein 189
230297_x_at	SYNGAP1	2.07135	AW002361	synaptic Ras GTPase activating protein 1
204316_at	RGS10	2.07126	W19676	regulator of G-protein signaling 10
232469_x_at	C1orf191	2.07121	AK023883	chromosome 1 open reading frame 191
229587_at	LOC100505842	2.07117	AA974493	hypothetical LOC100505842
209620_s_at	ABCB7	2.07115	AB005289	ATP-binding cassette, sub-family B (MDR/TAP), member 7
1555238_at	PTH2	2.07114	AY037555	parathyroid hormone 2
219074_at	TMEM184C	2.07103	NM_018241	transmembrane protein 184C
225899_x_at	FLJ45445	2.07099	AL040396	hypothetical LOC399844
226797_at	MBTD1	2.07096	AL133577	mbt domain containing 1
215111_s_at	TSC22D1	2.07095	AK027071	TSC22 domain family, member 1
202602_s_at	HTATSF1	2.07091	NM_014500	HIV-1 Tat specific factor 1
1557436_at	XKR6	2.0706	AA889040	XK, Kell blood group complex subunit-related family, member 6
208949_s_at	LGALS3	2.07048	BC001120	lectin, galactoside-binding, soluble, 3
208727_s_at	CDC42	2.07046	BC002711	cell division cycle 42 (GTP binding protein, 25kDa)
217952_x_at	PHF3	2.07042	BF430956	PHD finger protein 3
215127_s_at	RBMS1	2.07031	AL517946	RNA binding motif, single stranded interacting protein 1
235148_at	KRTCAP3	2.0702	BF680458	keratinocyte associated protein 3
227551_at	FAM108B1	2.07016	BE856596	family with sequence similarity 108, member B1
212813_at	JAM3	2.07016	AA149644	junctional adhesion molecule 3
36129_at	SGSM2	2.06983	AB007857	small G protein signaling modulator 2
220486_x_at	TMEM164	2.06971	NM_017698	transmembrane protein 164
203430_at	HEBP2	2.06946	NM_014320	heme binding protein 2
202810_at	DRG1	2.0691	NM_004147	developmentally regulated GTP binding protein 1
226534_at	KITLG	2.06899	AI446414	KIT ligand
213936_x_at	SFTPB	2.06897	AW276646	surfactant protein B
230972_at	ANKRD9	2.06871	AW194999	ankyrin repeat domain 9
212656_at	TSFM	2.06858	AF110399	Ts translation elongation factor, mitochondrial
212952_at	LOC100507328	2.06848	AA910371	hypothetical LOC100507328
220059_at	STAP1	2.06828	NM_012108	signal transducing adaptor family member 1
219499_at	SEC61A2	2.06817	NM_018144	Sec61 alpha 2 subunit (S. cerevisiae)
229498_at	MBNL3	2.06814	AI197932	muscleblind-like 3 (Drosophila)
209272_at	NAB1	2.06812	AF045451	NGFI-A binding protein 1 (EGR1 binding protein 1)
232964_at	SPDYE1	2.0681	AL137266	speedy homolog E1 (Xenopus laevis)
1563853_at	LOC283045	2.06804	AK095019	hypothetical protein LOC283045
202534_x_at	DHFR	2.06804	NM_000791	dihydrofolate reductase
206770_s_at	SLC35A3	2.06794	NM_012243	solute carrier family 35 (UDP-N-acetylglucosamine (UDP-GlcNAc) transporter), member A3
203897_at	LYRM1	2.06786	BE963444	LYR motif containing 1
1559167_x_at	MPV17L	2.06785	AK096918	MPV17 mitochondrial membrane protein-like
207931_s_at	PFKFB2	2.06782	NM_006212	6-phosphofructo-2-kinase/fructose-2,6-biphosphatase 2
205546_s_at	TYK2	2.06763	NM_003331	tyrosine kinase 2
220349_s_at	ENGASE	2.06757	NM_022759	endo-beta-N-acetylglucosaminidase
213531_s_at	RAB3GAP1	2.06741	AI040009	RAB3 GTPase activating protein subunit 1 (catalytic)
222640_at	DNMT3A	2.06741	N26002	DNA (cytosine-5-)-methyltransferase 3 alpha
204233_s_at	CHKA	2.06739	AI991328	choline kinase alpha
222630_at	RFX7	2.06735	BF740077	regulatory factor X, 7
236190_at	LOC100506171	2.06729	BF516337	hypothetical LOC100506171
201362_at	IVNS1ABP	2.06727	AF205218	influenza virus NS1A binding protein
211945_s_at	ITGB1	2.06707	BG500301	integrin, beta 1 (fibronectin receptor, beta polypeptide, antigen CD29 includes MDF2, MSK12)
218649_x_at	SDCCAG1	2.06704	NM_004713	serologically defined colon cancer antigen 1
217912_at	DUS1L	2.06695	NM_022156	dihydrouridine synthase 1-like (S. cerevisiae)
203938_s_at	TAF1C	2.06686	NM_005679	TATA box binding protein (TBP)-associated factor, RNA polymerase I, C, 110kDa
223141_at	UCK1	2.06684	AK022317	uridine-cytidine kinase 1
226425_at	CLIP4	2.06664	AU144247	CAP-GLY domain containing linker protein family, member 4
226148_at	ZBTB44	2.06653	AU144305	zinc finger and BTB domain containing 44
225415_at	DTX3L	2.06645	AA577672	deltex 3-like (Drosophila)
242195_x_at	NUMBL	2.06615	BE350811	numb homolog (Drosophila)-like
202617_s_at	MECP2	2.06614	NM_004992	methyl CpG binding protein 2 (Rett syndrome)
238739_at	IPMK	2.06614	AW902062	inositol polyphosphate multikinase
209044_x_at	SF3B4	2.06604	BC004273	splicing factor 3b, subunit 4, 49kDa
226115_at	AHCTF1	2.06597	AI138934	AT hook containing transcription factor 1
200677_at	PTTG1IP	2.06582	NM_004339	pituitary tumor-transforming 1 interacting protein
212549_at	STAT5B	2.06576	BE645861	signal transducer and activator of transcription 5B
203607_at	INPP5F	2.06576	NM_014937	inositol polyphosphate-5-phosphatase F
208788_at	ELOVL5	2.0656	AL136939	ELOVL family member 5, elongation of long chain fatty acids (FEN1/Elo2, SUR4/Elo3-like, yeast)
210112_at	HPS1	2.06543	U96721	Hermansky-Pudlak syndrome 1
202071_at	SDC4	2.06536	NM_002999	syndecan 4
218470_at	YARS2	2.0653	NM_015936	tyrosyl-tRNA synthetase 2, mitochondrial
211260_at	BMP7	2.06529	BC004248	bone morphogenetic protein 7
238807_at	GAPDHP62	2.06526	AW973964	glyceraldehyde 3 phosphate dehydrogenase pseudogene 62
223085_at	RNF19A	2.06503	AB029316	ring finger protein 19A
214917_at	PRKAA1	2.06497	AK024252	protein kinase, AMP-activated, alpha 1 catalytic subunit
203250_at	RBM16	2.06471	NM_014892	RNA binding motif protein 16
230270_at	PRPF38B	2.06466	N32872	PRP38 pre-mRNA processing factor 38 (yeast) domain containing B
45526_g_at	NAT15	2.06463	AI246641	N-acetyltransferase 15 (GCN5-related, putative)
208118_x_at	LOC100271836 /// LOC440354 /// LOC595101 /// LOC641298 /// SLC7A5P1 /// SLC7A5P2	2.06462	NM_031211	SMG1 homolog, phosphatidylinositol 3-kinase-related kinase pseudogene /// PI-3-kinase-related kinase SMG-1 pseudogene /// PI-3-kinase-related kinase SMG-1 pseudogene /// SMG1 homolog, phosphatidylinositol 3-kinase-related kinase pseudogene /// solute carrier family 7 (cationic amino acid transporter, y+ system), member 5 pseudogene 1 /// solute carrier family 7 (cationic amino acid transporter, y…
226169_at	SBF2	2.0646	AW276572	SET binding factor 2
204254_s_at	VDR	2.06458	NM_000376	vitamin D (1,25- dihydroxyvitamin D3) receptor
227184_at	PTAFR	2.06453	BF508702	platelet-activating factor receptor
209481_at	SNRK	2.06446	AF226044	SNF related kinase
205668_at	LY75	2.0643	NM_002349	lymphocyte antigen 75
1558459_s_at	LOC401320	2.06427	BC041636	Hypothetical LOC401320
226507_at	PAK1	2.06422	AU154408	p21 protein (Cdc42/Rac)-activated kinase 1
208647_at	FDFT1	2.06414	AA872727	farnesyl-diphosphate farnesyltransferase 1
202126_at	PRPF4B	2.06413	AA156948	PRP4 pre-mRNA processing factor 4 homolog B (yeast)
209893_s_at	FUT4	2.06406	M58596	fucosyltransferase 4 (alpha (1,3) fucosyltransferase, myeloid-specific)
219678_x_at	DCLRE1C	2.06403	NM_022487	DNA cross-link repair 1C
202553_s_at	SYF2	2.06385	NM_015484	SYF2 homolog, RNA splicing factor (S. cerevisiae)
1555183_at	TERF2	2.06371	BC024890	telomeric repeat binding factor 2
203651_at	ZFYVE16	2.06366	NM_014733	zinc finger, FYVE domain containing 16
204185_x_at	PPID	2.06364	NM_005038	peptidylprolyl isomerase D
201366_at	ANXA7	2.06361	NM_004034	annexin A7
226739_at	RNF169	2.0636	AA536004	ring finger protein 169
209184_s_at	IRS2	2.06357	BF700086	insulin receptor substrate 2
233132_at	LOC96610	2.06343	AK026408	BMS1 homolog, ribosome assembly protein (yeast) pseudogene
239891_x_at	RAB12	2.06339	AA001052	RAB12, member RAS oncogene family
224252_s_at	FXYD5	2.06324	AF177940	FXYD domain containing ion transport regulator 5
221007_s_at	FIP1L1	2.06324	NM_030917	FIP1 like 1 (S. cerevisiae)
204352_at	TRAF5	2.063	NM_004619	TNF receptor-associated factor 5
213532_at	ADAM17	2.06281	AI797833	ADAM metallopeptidase domain 17
203505_at	ABCA1	2.06229	AF285167	ATP-binding cassette, sub-family A (ABC1), member 1
209146_at	SC4MOL	2.06227	AV704962	sterol-C4-methyl oxidase-like
203024_s_at	C5orf15	2.06219	NM_020199	chromosome 5 open reading frame 15
209404_s_at	TMED7	2.0619	AF151867	transmembrane emp24 protein transport domain containing 7
225725_at	ZMAT3	2.0618	AL533234	zinc finger, matrin-type 3
221766_s_at	FAM46A	2.06178	AW246673	family with sequence similarity 46, member A
230029_x_at	UBR3	2.06173	AI708334	ubiquitin protein ligase E3 component n-recognin 3 (putative)
227153_at	IMMP2L	2.0616	AI784580	IMP2 inner mitochondrial membrane peptidase-like (S. cerevisiae)
213193_x_at	TRBC1	2.06152	AL559122	T cell receptor beta constant 1
228379_at	NUTF2	2.06137	AW071847	nuclear transport factor 2
217843_s_at	MED4	2.06133	NM_014166	mediator complex subunit 4
203341_at	CEBPZ	2.06121	NM_005760	CCAAT/enhancer binding protein (C/EBP), zeta
1556567_at	NAP1L4	2.06114	BE087543	nucleosome assembly protein 1-like 4
212124_at	ZMIZ1	2.06109	AF070622	zinc finger, MIZ-type containing 1
229036_at	TNRC6B	2.06104	AI681177	trinucleotide repeat containing 6B
238828_at	KIAA1919	2.06102	AA347684	KIAA1919
227213_at	ADAT2	2.06091	AA706895	adenosine deaminase, tRNA-specific 2, TAD2 homolog (S. cerevisiae)
218535_s_at	RIOK2	2.06084	NM_018343	RIO kinase 2 (yeast)
228007_at	C6orf204	2.06079	AL133101	chromosome 6 open reading frame 204
208783_s_at	CD46	2.06076	AL570661	CD46 molecule, complement regulatory protein
202351_at	ITGAV	2.06074	AI093579	integrin, alpha V (vitronectin receptor, alpha polypeptide, antigen CD51)
222657_s_at	UBE2W	2.06028	AK024050	ubiquitin-conjugating enzyme E2W (putative)
215354_s_at	PELP1	2.06026	BC002875	proline, glutamate and leucine rich protein 1
218376_s_at	MICAL1	2.0601	NM_022765	microtubule associated monoxygenase, calponin and LIM domain containing 1
229766_at	ZNF445	2.06009	AW264273	zinc finger protein 445
213766_x_at	GNA11	2.06005	N36926	Guanine nucleotide binding protein (G protein), alpha 11 (Gq class)
222619_at	ZNF281	2.06	AU150752	zinc finger protein 281
212928_at	TSPYL4	2.06	AL050331	TSPY-like 4
229699_at	LOC100129550	2.0599	AW237752	hypothetical LOC100129550
53720_at	C19orf66	2.05976	AI862559	chromosome 19 open reading frame 66
36553_at	ASMTL	2.05956	AA669799	acetylserotonin O-methyltransferase-like
229220_x_at	NOM1	2.05952	AI249173	nucleolar protein with MIF4G domain 1
226206_at	MAFK	2.05942	BG231691	v-maf musculoaponeurotic fibrosarcoma oncogene homolog K (avian)
225608_at	SNX29	2.05942	H15273	sorting nexin 29
205987_at	CD1C	2.05934	NM_001765	CD1c molecule
226566_at	TRIM11	2.05922	AI885021	tripartite motif-containing 11
217905_at	C10orf119	2.05913	NM_024834	chromosome 10 open reading frame 119
209263_x_at	TSPAN4	2.05908	BC000389	tetraspanin 4
225319_s_at	FAM104A	2.05899	AA127686	family with sequence similarity 104, member A
202804_at	ABCC1	2.05886	AI539710	ATP-binding cassette, sub-family C (CFTR/MRP), member 1
212711_at	CAMSAP1	2.05886	AA019977	calmodulin regulated spectrin-associated protein 1
200066_at	IK	2.05881	AF182645	IK cytokine, down-regulator of HLA II
208771_s_at	LTA4H	2.05875	J02959	leukotriene A4 hydrolase
222651_s_at	TRPS1	2.0585	BF701166	trichorhinophalangeal syndrome I
216525_x_at	PMS2P3	2.05846	D38437	postmeiotic segregation increased 2 pseudogene 3
212480_at	SPECC1L	2.05845	AB002374	sperm antigen with calponin homology and coiled-coil domains 1-like
218721_s_at	C1orf27	2.05838	NM_017847	chromosome 1 open reading frame 27
233585_at	SDK2	2.05833	AB040947	sidekick homolog 2 (chicken)
235647_at	AP4S1	2.05817	AI298279	Adaptor-related protein complex 4, sigma 1 subunit
55065_at	MARK4	2.05803	AL120554	MAP/microtubule affinity-regulating kinase 4
220239_at	KLHL7	2.05797	NM_018846	kelch-like 7 (Drosophila)
203345_s_at	MTF2	2.05792	AI566096	metal response element binding transcription factor 2
232169_x_at	NDUFS8	2.05762	AK002110	NADH dehydrogenase (ubiquinone) Fe-S protein 8, 23kDa (NADH-coenzyme Q reductase)
226335_at	RPS6KA3	2.0576	BG498334	ribosomal protein S6 kinase, 90kDa, polypeptide 3
225936_at	EID2	2.05759	BE747815	EP300 interacting inhibitor of differentiation 2
235839_at	C22orf34	2.05755	AI628657	chromosome 22 open reading frame 34
223803_s_at	ZCCHC10	2.05755	BC005211	zinc finger, CCHC domain containing 10
37462_i_at	SF3A2	2.05753	L21990	splicing factor 3a, subunit 2, 66kDa
215245_x_at	FMR1	2.05749	AA830884	fragile X mental retardation 1
213153_at	SETD1B	2.05746	AB028999	SET domain containing 1B
205329_s_at	SNX4	2.05733	NM_003794	sorting nexin 4
223166_x_at	C9orf86	2.05727	BC002945	chromosome 9 open reading frame 86
214334_x_at	DAZAP2	2.05719	N34846	DAZ associated protein 2
212012_at	PXDN	2.05707	BF342851	peroxidasin homolog (Drosophila)
224666_at	NSMCE1	2.05701	AF161451	non-SMC element 1 homolog (S. cerevisiae)
227116_at	MON1B	2.05699	AI934828	MON1 homolog B (yeast)
221842_s_at	ZNF131	2.05681	BE972394	zinc finger protein 131
211955_at	IPO5	2.05662	NM_002271	importin 5
209473_at	ENTPD1	2.05658	AV717590	ectonucleoside triphosphate diphosphohydrolase 1
211989_at	SMARCE1	2.05621	NM_003079	SWI/SNF related, matrix associated, actin dependent regulator of chromatin, subfamily e, member 1
242608_x_at	FAM161B	2.05611	AW517479	Family with sequence similarity 161, member B
206081_at	SLC24A1	2.05598	NM_004727	solute carrier family 24 (sodium/potassium/calcium exchanger), member 1
225210_s_at	FAM103A1	2.05589	AW025216	family with sequence similarity 103, member A1
222550_at	ARMC1	2.05586	AK024053	armadillo repeat containing 1
222380_s_at	PDCD6	2.05581	AI907083	Programmed cell death 6
202748_at	GBP2	2.05575	NM_004120	guanylate binding protein 2, interferon-inducible
243760_at	LOC650794	2.05567	AI739231	hypothetical LOC650794
1570078_a_at	DOCK5	2.05545	BC011877	dedicator of cytokinesis 5
220113_x_at	POLR1B	2.05536	NM_019014	polymerase (RNA) I polypeptide B, 128kDa
219251_s_at	WDR60	2.05535	NM_018051	WD repeat domain 60
1565765_x_at	C13orf33	2.0553	AL832478	Chromosome 13 open reading frame 33
225216_at	FAM199X	2.05529	AI590719	family with sequence similarity 199, X-linked
215012_at	ZNF451	2.05517	AU144775	zinc finger protein 451
206683_at	ZNF165	2.05514	NM_003447	zinc finger protein 165
222028_at	ZNF45	2.05512	AI967981	zinc finger protein 45
217225_x_at	NOMO1 /// NOMO2 /// NOMO3	2.05505	AL512687	NODAL modulator 1 /// NODAL modulator 2 /// NODAL modulator 3
221899_at	N4BP2L2	2.05471	AI809961	NEDD4 binding protein 2-like 2
213850_s_at	SRSF2IP	2.05469	AI984932	serine/arginine-rich splicing factor 2, interacting protein
56829_at	TRAPPC9	2.05461	H61826	trafficking protein particle complex 9
200009_at	GDI2	2.05446	NM_001494	GDP dissociation inhibitor 2
220086_at	IKZF5	2.05435	NM_022466	IKAROS family zinc finger 5 (Pegasus)
212984_at	ATF2	2.05425	BE786164	activating transcription factor 2
218499_at	MST4	2.05423	NM_016542	serine/threonine protein kinase MST4
203567_s_at	TRIM38	2.05417	AU157590	tripartite motif-containing 38
237465_at	USP53	2.05397	BF196943	ubiquitin specific peptidase 53
219453_at	KLHL36	2.05396	NM_024731	kelch-like 36 (Drosophila)
212779_at	KIAA1109	2.05394	AB029032	KIAA1109
202200_s_at	SRPK1	2.0538	NM_003137	SRSF protein kinase 1
213241_at	PLXNC1	2.05379	AF035307	plexin C1
216310_at	TAOK1	2.05376	AK024376	TAO kinase 1
206323_x_at	OPHN1	2.05371	NM_002547	oligophrenin 1
209967_s_at	CREM	2.05369	D14826	cAMP responsive element modulator
232436_at	ZNF274	2.0536	AI057616	zinc finger protein 274
212913_at	C6orf26 /// MSH5	2.05357	BE674960	chromosome 6 open reading frame 26 /// mutS homolog 5 (E. coli)
60528_at	JMJD7-PLA2G4B /// PLA2G4B	2.05357	N71116	JMJD7-PLA2G4B readthrough /// phospholipase A2, group IVB (cytosolic)
200050_at	ZNF146	2.05355	NM_007145	zinc finger protein 146
226529_at	TMEM106B	2.05354	BF513060	transmembrane protein 106B
205434_s_at	AAK1	2.05354	AW451954	AP2 associated kinase 1
218180_s_at	EPS8L2	2.05352	NM_022772	EPS8-like 2
201152_s_at	MBNL1	2.0535	N31913	muscleblind-like (Drosophila)
217493_x_at	NCR2	2.05345	AL136967	natural cytotoxicity triggering receptor 2
214005_at	GGCX	2.05344	BE326952	gamma-glutamyl carboxylase
203655_at	XRCC1	2.05342	NM_006297	X-ray repair complementing defective repair in Chinese hamster cells 1
222684_s_at	NOL10	2.0534	BG031619	nucleolar protein 10
203145_at	SPAG5	2.05325	NM_006461	sperm associated antigen 5
200697_at	HK1	2.05318	NM_000188	hexokinase 1
242323_at	PLA2G12A	2.05315	AV714268	phospholipase A2, group XIIA
201427_s_at	SEPP1	2.0528	NM_005410	selenoprotein P, plasma, 1
226052_at	BRD4	2.05273	AA534457	bromodomain containing 4
223298_s_at	NT5C3	2.0527	AF312735	5'-nucleotidase, cytosolic III
205965_at	BATF	2.05265	NM_006399	basic leucine zipper transcription factor, ATF-like
216250_s_at	LPXN	2.05247	X77598	leupaxin
202801_at	PRKACA	2.05239	NM_002730	protein kinase, cAMP-dependent, catalytic, alpha
209502_s_at	BAIAP2	2.05232	BC002495	BAI1-associated protein 2
223712_at	PCBD2	2.05229	AL136721	pterin-4 alpha-carbinolamine dehydratase/dimerization cofactor of hepatocyte nuclear factor 1 alpha (TCF1) 2
218102_at	DERA	2.05227	NM_015954	deoxyribose-phosphate aldolase (putative)
201635_s_at	FXR1	2.05226	AI990766	fragile X mental retardation, autosomal homolog 1
225904_at	C1orf96	2.05221	N64686	chromosome 1 open reading frame 96
224364_s_at	PPIL3	2.05221	AF251049	peptidylprolyl isomerase (cyclophilin)-like 3
212677_s_at	CEP68	2.05198	BG530481	centrosomal protein 68kDa
218288_s_at	CCDC90B	2.05192	NM_021825	coiled-coil domain containing 90B
233540_s_at	CDK5RAP2	2.05188	AK025867	CDK5 regulatory subunit associated protein 2
206592_s_at	AP3D1	2.05171	NM_003938	adaptor-related protein complex 3, delta 1 subunit
227073_at	LOC100506904 /// MAP3K2	2.05165	N50665	hypothetical LOC100506904 /// mitogen-activated protein kinase kinase kinase 2
235032_at	DNAJC21	2.05165	BG112118	DnaJ (Hsp40) homolog, subfamily C, member 21
202237_at	NNMT	2.05159	NM_006169	nicotinamide N-methyltransferase
218066_at	SLC12A7	2.05152	NM_006598	solute carrier family 12 (potassium/chloride transporters), member 7
209500_x_at	TNFSF12-TNFSF13 /// TNFSF13	2.05151	AF114012	TNFSF12-TNFSF13 readthrough /// tumor necrosis factor (ligand) superfamily, member 13
210054_at	HAUS3	2.05143	BC003648	HAUS augmin-like complex, subunit 3
235181_at	C2orf60	2.05129	H12075	chromosome 2 open reading frame 60
202347_s_at	UBE2K	2.05108	AB022435	ubiquitin-conjugating enzyme E2K (UBC1 homolog, yeast)
1563641_a_at	SNX20	2.05103	AK055837	sorting nexin 20
243118_at	CEP57L1	2.05086	AW592456	centrosomal protein 57kDa-like 1
225740_x_at	MDM4	2.05084	AA961420	Mdm4 p53 binding protein homolog (mouse)
1558969_a_at	RPL32P3	2.05072	BG741817	ribosomal protein L32 pseudogene 3
206754_s_at	CYP2B6 /// CYP2B7P1	2.05065	NM_000767	cytochrome P450, family 2, subfamily B, polypeptide 6 /// cytochrome P450, family 2, subfamily B, polypeptide 7 pseudogene 1
238701_x_at	C11orf92	2.05059	BE176566	chromosome 11 open reading frame 92
200940_s_at	RERE	2.05056	AB036737	arginine-glutamic acid dipeptide (RE) repeats
213645_at	ENOSF1	2.05043	AF305057	enolase superfamily member 1
220974_x_at	SFXN3	2.05026	NM_030971	sideroflexin 3
231968_at	UGGT1	2.04997	AK025416	UDP-glucose glycoprotein glucosyltransferase 1
208798_x_at	GOLGA8A	2.0498	AF204231	golgin A8 family, member A
202560_s_at	C1orf77	2.04976	NM_015607	chromosome 1 open reading frame 77
222423_at	NDFIP1	2.04976	H05010	Nedd4 family interacting protein 1
201493_s_at	PUM2	2.04974	BE778078	pumilio homolog 2 (Drosophila)
208629_s_at	HADHA	2.0497	BG472176	hydroxyacyl-CoA dehydrogenase/3-ketoacyl-CoA thiolase/enoyl-CoA hydratase (trifunctional protein), alpha subunit
226784_at	TWISTNB	2.04969	AA121481	TWIST neighbor
225535_s_at	TIMM23	2.04968	AI804075	translocase of inner mitochondrial membrane 23 homolog (yeast)
222309_at	LOC100506935	2.04966	AW972292	hypothetical LOC100506935
212996_s_at	URB1	2.04964	AI803485	URB1 ribosome biogenesis 1 homolog (S. cerevisiae)
242809_at	IL1RL1	2.04961	AI188516	interleukin 1 receptor-like 1
217961_at	SLC25A38	2.04954	NM_017875	solute carrier family 25, member 38
230328_at	RRN3 /// RRN3P1 /// RRN3P2	2.04942	BF057656	RRN3 RNA polymerase I transcription factor homolog (S. cerevisiae) /// RNA polymerase I transcription factor homolog (S. cerevisiae) pseudogene 1 /// RNA polymerase I transcription factor homolog (S. cerevisiae) pseudogene 2
1554903_at	FRMD8	2.0493	BC033851	FERM domain containing 8
224656_s_at	LUZP6 /// MTPN	2.04927	AL533334	leucine zipper protein 6 /// myotrophin
203062_s_at	MDC1	2.04905	NM_014641	mediator of DNA-damage checkpoint 1
226465_s_at	SON	2.04902	BF676840	SON DNA binding protein
209451_at	TANK	2.04901	U59863	TRAF family member-associated NFKB activator
219938_s_at	PSTPIP2	2.04885	NM_024430	proline-serine-threonine phosphatase interacting protein 2
239748_x_at	OCIAD1	2.04871	H09533	OCIA domain containing 1
225367_at	PGM2	2.04848	BF512139	phosphoglucomutase 2
204386_s_at	MRP63	2.04847	BF303597	mitochondrial ribosomal protein 63
209439_s_at	PHKA2	2.04846	D38616	phosphorylase kinase, alpha 2 (liver)
201596_x_at	KRT18	2.04821	NM_000224	keratin 18
225138_at	ZRANB1	2.04807	N52625	zinc finger, RAN-binding domain containing 1
205659_at	HDAC9	2.04801	NM_014707	histone deacetylase 9
225563_at	PAN3	2.04801	AI970788	PAN3 poly(A) specific ribonuclease subunit homolog (S. cerevisiae)
201589_at	SMC1A	2.04796	D80000	structural maintenance of chromosomes 1A
231988_x_at	ZNF490	2.04793	AB033024	zinc finger protein 490
209579_s_at	MBD4	2.04778	AL556619	methyl-CpG binding domain protein 4
213857_s_at	CD47	2.04774	BG230614	CD47 molecule
203429_s_at	C1orf9	2.04755	NM_016227	chromosome 1 open reading frame 9
235536_at	SNORD89	2.04755	AI640483	small nucleolar RNA, C/D box 89
201098_at	COPB2	2.04745	NM_004766	coatomer protein complex, subunit beta 2 (beta prime)
234687_x_at	LIMD1	2.0474	M80651	LIM domains containing 1
228345_at	CHIC1	2.04739	AI745136	cysteine-rich hydrophobic domain 1
201410_at	PLEKHB2	2.0473	AI983043	pleckstrin homology domain containing, family B (evectins) member 2
222760_at	ZNF703	2.04725	BG290193	zinc finger protein 703
202460_s_at	LPIN2	2.04716	NM_014646	lipin 2
214368_at	RASGRP2	2.0471	AI688812	RAS guanyl releasing protein 2 (calcium and DAG-regulated)
202650_s_at	KIAA0195	2.04694	NM_014738	KIAA0195
201588_at	TXNL1	2.04682	NM_004786	thioredoxin-like 1
227247_at	PLEKHA8	2.04682	H98994	pleckstrin homology domain containing, family A (phosphoinositide binding specific) member 8
213942_at	MEGF6	2.04674	AL134303	multiple EGF-like-domains 6
212068_s_at	BAT2L1	2.04673	AB011087	HLA-B associated transcript 2-like 1
202923_s_at	GCLC	2.0466	NM_001498	glutamate-cysteine ligase, catalytic subunit
212899_at	CDK19	2.04645	AB028951	cyclin-dependent kinase 19
228135_at	C1orf52	2.04638	AA738437	chromosome 1 open reading frame 52
226832_at	RNF168	2.04627	BF978778	ring finger protein 168
227421_at	C21orf57	2.04618	BF026326	chromosome 21 open reading frame 57
212221_x_at	IDS	2.04583	AV703259	iduronate 2-sulfatase
202530_at	MAPK14	2.04577	NM_001315	mitogen-activated protein kinase 14
236295_s_at	NLRC3	2.04561	AA694067	NLR family, CARD domain containing 3
202808_at	C10orf26	2.04558	AK000161	chromosome 10 open reading frame 26
1555895_at	DNM2	2.0454	AK097967	dynamin 2
221012_s_at	TRIM8	2.04538	NM_030912	tripartite motif-containing 8
201784_s_at	C11orf58	2.04537	NM_014267	chromosome 11 open reading frame 58
213971_s_at	LOC100510525 /// SUZ12 /// SUZ12P	2.04534	AI924660	polycomb protein SUZ12-like /// suppressor of zeste 12 homolog (Drosophila) /// suppressor of zeste 12 homolog pseudogene
227567_at	LOC100499466	2.04523	AL524467	hypothetical LOC100499466
213931_at	ID2 /// ID2B	2.04522	AI819238	inhibitor of DNA binding 2, dominant negative helix-loop-helix protein /// inhibitor of DNA binding 2B, dominant negative helix-loop-helix protein (pseudogene)
209815_at	PTCH1	2.04519	BG054916	patched 1
213666_at	41158	2.04507	AK026589	septin 6
202345_s_at	FABP5	2.04504	NM_001444	fatty acid binding protein 5 (psoriasis-associated)
202778_s_at	ZMYM2	2.04501	NM_003453	zinc finger, MYM-type 2
201995_at	EXT1	2.04491	NM_000127	exostosin 1
201960_s_at	MYCBP2	2.0449	NM_015057	MYC binding protein 2
215716_s_at	ATP2B1	2.04487	L14561	ATPase, Ca++ transporting, plasma membrane 1
223607_x_at	ZSWIM1	2.04479	BC001672	zinc finger, SWIM-type containing 1
203712_at	KIAA0020	2.04461	NM_014878	KIAA0020
218060_s_at	C16orf57	2.04453	NM_024598	chromosome 16 open reading frame 57
53968_at	INTS5	2.04452	AI869988	integrator complex subunit 5
206238_s_at	YAF2	2.04441	NM_005748	YY1 associated factor 2
224929_at	TMEM173	2.04397	AA100891	transmembrane protein 173
225649_s_at	STK35	2.04396	AA001414	serine/threonine kinase 35
201091_s_at	CBX3	2.0439	BE748755	chromobox homolog 3
201015_s_at	JUP	2.04387	NM_021991	junction plakoglobin
209088_s_at	UBN1	2.04379	T70262	ubinuclein 1
229106_at	DYNLL2	2.04378	AA401429	dynein, light chain, LC8-type 2
217868_s_at	METTL9	2.04378	NM_016025	methyltransferase like 9
226413_at	LOC400027	2.04363	AA044705	hypothetical LOC400027
222333_at	ALS2CL	2.04362	AV661533	ALS2 C-terminal like
218062_x_at	CDC42EP4	2.04355	NM_012121	CDC42 effector protein (Rho GTPase binding) 4
40225_at	GAK	2.04354	D88435	cyclin G associated kinase
54970_at	ZMIZ2	2.04349	AA868332	zinc finger, MIZ-type containing 2
223013_at	TBL1XR1	2.04337	AF267864	transducin (beta)-like 1 X-linked receptor 1
202372_at	RAB3GAP2	2.04321	BF240652	RAB3 GTPase activating protein subunit 2 (non-catalytic)
221579_s_at	NUDT3	2.04317	AF062530	nudix (nucleoside diphosphate linked moiety X)-type motif 3
229194_at	PCGF5	2.04301	AL045882	polycomb group ring finger 5
217972_at	CHCHD3	2.04299	NM_017812	coiled-coil-helix-coiled-coil-helix domain containing 3
223697_x_at	C9orf64	2.0428	BC004407	chromosome 9 open reading frame 64
209736_at	SOX13	2.04277	AF116571	SRY (sex determining region Y)-box 13
230885_at	SPG7	2.04266	BE670386	spastic paraplegia 7 (pure and complicated autosomal recessive)
225777_at	C9orf140	2.04258	AW250904	chromosome 9 open reading frame 140
208270_s_at	RNPEP	2.04244	NM_020216	arginyl aminopeptidase (aminopeptidase B)
206438_x_at	TCTN2	2.04243	NM_024809	tectonic family member 2
224922_at	CSNK2A2	2.04238	AI022089	casein kinase 2, alpha prime polypeptide
203804_s_at	LUC7L3	2.04231	NM_006107	LUC7-like 3 (S. cerevisiae)
226660_at	RPS6KB1	2.04227	AI142096	ribosomal protein S6 kinase, 70kDa, polypeptide 1
212034_s_at	EXOC7	2.04226	AB028990	exocyst complex component 7
209418_s_at	THOC5	2.04223	BC003615	THO complex 5
221750_at	HMGCS1	2.04218	BG035985	3-hydroxy-3-methylglutaryl-CoA synthase 1 (soluble)
217796_s_at	NPLOC4	2.04217	NM_017921	nuclear protein localization 4 homolog (S. cerevisiae)
221738_at	RALGAPB	2.04214	BG236163	Ral GTPase activating protein, beta subunit (non-catalytic)
227056_at	KIAA0141	2.04205	AA181172	KIAA0141
236023_at	CDK9	2.04199	AI703465	cyclin-dependent kinase 9
218946_at	NFU1	2.04171	NM_015700	NFU1 iron-sulfur cluster scaffold homolog (S. cerevisiae)
205811_at	POLG2	2.04161	NM_007215	polymerase (DNA directed), gamma 2, accessory subunit
209503_s_at	PSMC5	2.04156	AF035309	proteasome (prosome, macropain) 26S subunit, ATPase, 5
209604_s_at	GATA3	2.04156	BC003070	GATA binding protein 3
204759_at	RCBTB2	2.04131	NM_001268	regulator of chromosome condensation (RCC1) and BTB (POZ) domain containing protein 2
213243_at	VPS13B	2.04128	AI052003	vacuolar protein sorting 13 homolog B (yeast)
222426_at	MAPKAP1	2.04128	BG499947	mitogen-activated protein kinase associated protein 1
213105_s_at	C16orf42	2.04127	AI799802	chromosome 16 open reading frame 42
1556560_a_at	LOC100128071	2.04127	BI825578	similar to hCG41624
203956_at	MORC2	2.04122	NM_014941	MORC family CW-type zinc finger 2
222243_s_at	TOB2	2.04108	AB051450	transducer of ERBB2, 2
202078_at	COPS3	2.04108	NM_003653	COP9 constitutive photomorphogenic homolog subunit 3 (Arabidopsis)
225331_at	CCDC50	2.04097	BF941088	coiled-coil domain containing 50
234969_s_at	EPC1	2.04096	AK024117	enhancer of polycomb homolog 1 (Drosophila)
1554480_a_at	ARMC10	2.04092	AY150851	armadillo repeat containing 10
210187_at	FKBP1A	2.04087	BC005147	FK506 binding protein 1A, 12kDa
201744_s_at	LUM	2.04076	NM_002345	lumican
217967_s_at	FAM129A	2.04069	AF288391	family with sequence similarity 129, member A
238230_x_at	MAN2C1	2.04058	AI656745	mannosidase, alpha, class 2C, member 1
207358_x_at	MACF1	2.04037	NM_012090	microtubule-actin crosslinking factor 1
230326_s_at	C11orf73	2.04024	AA782955	chromosome 11 open reading frame 73
44040_at	FBXO41	2.04009	AA524093	F-box protein 41
231870_s_at	NMD3	2.04005	BG291007	NMD3 homolog (S. cerevisiae)
205255_x_at	TCF7	2.03994	NM_003202	transcription factor 7 (T-cell specific, HMG-box)
229231_at	LRRC37B	2.03992	H04996	leucine rich repeat containing 37B
53912_at	SNX11	2.0397	AI668643	sorting nexin 11
219136_s_at	LMF1	2.0396	NM_022773	lipase maturation factor 1
226062_x_at	FAM63A	2.03947	AB037811	family with sequence similarity 63, member A
221756_at	PIK3IP1	2.03939	AL540260	phosphoinositide-3-kinase interacting protein 1
217963_s_at	NGFRAP1	2.03936	NM_014380	nerve growth factor receptor (TNFRSF16) associated protein 1
218809_at	PANK2	2.03929	NM_024960	pantothenate kinase 2
203224_at	RFK	2.03924	BF340123	riboflavin kinase
228456_s_at	CDS2 /// LOC149832	2.03915	AU151357	CDP-diacylglycerol synthase (phosphatidate cytidylyltransferase) 2 /// hypothetical protein LOC149832
203132_at	RB1	2.03913	NM_000321	retinoblastoma 1
227617_at	TMEM201	2.03908	BF315093	transmembrane protein 201
207168_s_at	H2AFY	2.03897	NM_004893	H2A histone family, member Y
226488_at	RCCD1	2.03892	AW007826	RCC1 domain containing 1
228708_at	RAB27B	2.03883	BF438386	RAB27B, member RAS oncogene family
235519_at	FOXK1	2.03881	AW007929	Forkhead box K1
214329_x_at	TNFSF10	2.03881	AW474434	tumor necrosis factor (ligand) superfamily, member 10
204546_at	KIAA0513	2.03878	NM_014732	KIAA0513
200675_at	CD81	2.03864	NM_004356	CD81 molecule
223157_at	C4orf14	2.0386	BC004894	chromosome 4 open reading frame 14
217809_at	BZW2	2.03859	NM_014038	basic leucine zipper and W2 domains 2
219066_at	PPCDC	2.03839	NM_021823	phosphopantothenoylcysteine decarboxylase
216954_x_at	ATP5O	2.03834	S77356	ATP synthase, H+ transporting, mitochondrial F1 complex, O subunit
224804_s_at	C15orf17	2.03832	AU152410	chromosome 15 open reading frame 17
243618_s_at	ZNF827	2.03825	BF678830	Zinc finger protein 827
228697_at	HINT3	2.03817	AW731710	histidine triad nucleotide binding protein 3
218684_at	LRRC8D	2.0381	NM_018103	leucine rich repeat containing 8 family, member D
222875_at	DHX33	2.03793	AI720923	DEAH (Asp-Glu-Ala-His) box polypeptide 33
219729_at	PRRX2	2.03791	NM_016307	paired related homeobox 2
204106_at	TESK1	2.03771	NM_006285	testis-specific kinase 1
209527_at	EXOSC2	2.03767	BC000747	exosome component 2
218168_s_at	ADCK3	2.03767	NM_020247	aarF domain containing kinase 3
201199_s_at	PSMD1	2.03767	NM_002807	proteasome (prosome, macropain) 26S subunit, non-ATPase, 1
213037_x_at	STAU1	2.03755	AJ132258	staufen, RNA binding protein, homolog 1 (Drosophila)
205224_at	SURF2	2.03755	NM_017503	surfeit 2
212907_at	SLC30A1	2.03746	AI972416	solute carrier family 30 (zinc transporter), member 1
206555_s_at	THUMPD1	2.03739	NM_017736	THUMP domain containing 1
218962_s_at	TMEM168	2.03737	NM_022484	transmembrane protein 168
223834_at	CD274	2.03728	AF233516	CD274 molecule
1562378_s_at	PROM2	2.03719	AK091175	prominin 2
212384_at	ATP6V1G2 /// BAT1	2.03717	AI282485	ATPase, H+ transporting, lysosomal 13kDa, V1 subunit G2 /// HLA-B associated transcript 1
213737_x_at	GOLGA8H	2.03699	AI620911	golgin A8 family, member H
207127_s_at	HNRNPH3	2.03694	NM_021644	heterogeneous nuclear ribonucleoprotein H3 (2H9)
244716_x_at	TMIGD2	2.03693	AI817976	transmembrane and immunoglobulin domain containing 2
220948_s_at	ATP1A1	2.0369	NM_000701	ATPase, Na+/K+ transporting, alpha 1 polypeptide
205905_s_at	MICA /// MICB	2.03688	NM_000247	MHC class I polypeptide-related sequence A /// MHC class I polypeptide-related sequence B
235731_at	AIPL1	2.03684	BE254644	aryl hydrocarbon receptor interacting protein-like 1
201700_at	CCND3	2.03661	NM_001760	cyclin D3
213039_at	ARHGEF18	2.03656	AB011093	Rho/Rac guanine nucleotide exchange factor (GEF) 18
232926_x_at	ANKRD19	2.03648	AL041075	ankyrin repeat domain 19 pseudogene
201662_s_at	ACSL3	2.03643	D89053	acyl-CoA synthetase long-chain family member 3
225380_at	PKDCC	2.03641	BF528878	protein kinase domain containing, cytoplasmic homolog (mouse)
225112_at	ABI2	2.03634	AA058571	abl-interactor 2
212852_s_at	TROVE2	2.03629	AL538601	TROVE domain family, member 2
201734_at	CLCN3	2.03626	AI760629	chloride channel 3
231638_at	PRSS30P	2.03625	AA400057	protease, serine, 30 homolog (mouse), pseudogene
229872_s_at	LOC100132999	2.03623	AA532655	hypothetical LOC100132999
217741_s_at	ZFAND5	2.03606	AW471220	zinc finger, AN1-type domain 5
223230_at	PRPF38A	2.03597	AL521713	PRP38 pre-mRNA processing factor 38 (yeast) domain containing A
227447_at	SKIV2L2	2.03595	AA525163	superkiller viralicidic activity 2-like 2 (S. cerevisiae)
210111_s_at	KLHDC10	2.03591	AF277175	kelch domain containing 10
229389_at	ATG16L2	2.03574	AA741058	ATG16 autophagy related 16-like 2 (S. cerevisiae)
210836_x_at	PDE4D	2.03565	AF012073	phosphodiesterase 4D, cAMP-specific
227239_at	FAM126A	2.03565	AV734839	family with sequence similarity 126, member A
232809_s_at	FLT1	2.03563	AK026896	Fms-related tyrosine kinase 1 (vascular endothelial growth factor/vascular permeability factor receptor)
201553_s_at	LAMP1	2.03557	NM_005561	lysosomal-associated membrane protein 1
212610_at	PTPN11	2.03548	U79291	protein tyrosine phosphatase, non-receptor type 11
209833_at	CRADD	2.03545	U79115	CASP2 and RIPK1 domain containing adaptor with death domain
230800_at	ADCY4	2.03541	AV699353	adenylate cyclase 4
202141_s_at	COPS8	2.03537	BC003090	COP9 constitutive photomorphogenic homolog subunit 8 (Arabidopsis)
227075_at	ELP3	2.03535	AI949204	elongation protein 3 homolog (S. cerevisiae)
204633_s_at	RPS6KA5	2.03534	AF074393	ribosomal protein S6 kinase, 90kDa, polypeptide 5
200687_s_at	SF3B3	2.03532	NM_012426	splicing factor 3b, subunit 3, 130kDa
242578_x_at	SLC22A3	2.03532	AV699746	Solute carrier family 22 (extraneuronal monoamine transporter), member 3
214798_at	ATP2C2	2.03523	AW291664	ATPase, Ca++ transporting, type 2C, member 2
214009_at	MSL3	2.03521	R10150	male-specific lethal 3 homolog (Drosophila)
217527_s_at	NFATC2IP	2.0352	AI478300	nuclear factor of activated T-cells, cytoplasmic, calcineurin-dependent 2 interacting protein
224176_s_at	AXIN2	2.03508	AF205888	axin 2
224517_at	POLR2J4	2.035	BC006435	polymerase (RNA) II (DNA directed) polypeptide J4, pseudogene
202294_at	STAG1	2.03488	AI126490	stromal antigen 1
215000_s_at	FEZ2	2.03477	AL117593	fasciculation and elongation protein zeta 2 (zygin II)
225858_s_at	XIAP	2.03475	N30645	X-linked inhibitor of apoptosis
210825_s_at	PEBP1	2.03471	AF130103	phosphatidylethanolamine binding protein 1
200887_s_at	STAT1	2.03465	NM_007315	signal transducer and activator of transcription 1, 91kDa
228424_at	NAALADL1	2.03461	AW170591	N-acetylated alpha-linked acidic dipeptidase-like 1
225949_at	NRBP2	2.03459	N21030	nuclear receptor binding protein 2
225081_s_at	CDCA7L	2.03457	AK022955	cell division cycle associated 7-like
201765_s_at	HEXA	2.03455	AL523158	hexosaminidase A (alpha polypeptide)
204349_at	MED7	2.03452	BC005250	mediator complex subunit 7
226241_s_at	MRPL52	2.03439	BG497211	mitochondrial ribosomal protein L52
204008_at	DNAL4	2.03437	NM_005740	dynein, axonemal, light chain 4
204826_at	CCNF	2.03436	NM_001761	cyclin F
215016_x_at	DST	2.03435	BC004912	dystonin
207075_at	NLRP3	2.03433	NM_004895	NLR family, pyrin domain containing 3
224736_at	CCAR1	2.0343	BE617899	cell division cycle and apoptosis regulator 1
1554248_at	ZNF638	2.03425	BC024000	zinc finger protein 638
227274_at	SYNJ2BP	2.03424	AI709389	synaptojanin 2 binding protein
223559_s_at	C9orf80	2.03418	AF161411	chromosome 9 open reading frame 80
214709_s_at	KTN1	2.03415	Z22551	kinectin 1 (kinesin receptor)
209492_x_at	ATP5I	2.03408	BC003679	ATP synthase, H+ transporting, mitochondrial Fo complex, subunit E
218928_s_at	SLC37A1	2.03406	NM_018964	solute carrier family 37 (glycerol-3-phosphate transporter), member 1
236240_at	C4orf29	2.03401	BE788256	chromosome 4 open reading frame 29
244730_x_at	LOC100129195	2.03388	BF671528	hypothetical LOC100129195
201054_at	HNRNPA0	2.03387	BE966599	heterogeneous nuclear ribonucleoprotein A0
235164_at	ZNF25	2.03383	BG433539	zinc finger protein 25
204948_s_at	FST	2.03378	NM_013409	follistatin
223506_at	ZC3H8	2.03377	AF334161	zinc finger CCCH-type containing 8
215582_x_at	MCM3AP	2.03374	AK022303	minichromosome maintenance complex component 3 associated protein
215136_s_at	EXOSC8	2.03374	AL050353	exosome component 8
222920_s_at	KIAA0748	2.03373	BG231515	KIAA0748
204520_x_at	BRD1	2.03372	NM_014577	bromodomain containing 1
205831_at	CD2	2.03366	NM_001767	CD2 molecule
201864_at	GDI1	2.03366	NM_001493	GDP dissociation inhibitor 1
203964_at	NMI	2.03363	NM_004688	N-myc (and STAT) interactor
214722_at	NOTCH2NL	2.03358	AW516297	notch 2 N-terminal like
212331_at	RBL2	2.03356	X76061	retinoblastoma-like 2 (p130)
229104_s_at	GPR39	2.03351	AV717094	G protein-coupled receptor 39
209422_at	PHF20	2.03349	AL109965	PHD finger protein 20
213408_s_at	PI4KA /// PI4KAP1 /// PI4KAP2	2.03347	AK024034	phosphatidylinositol 4-kinase, catalytic, alpha /// phosphatidylinositol 4-kinase, catalytic, alpha pseudogene 1 /// phosphatidylinositol 4-kinase, catalytic, alpha pseudogene 2
228238_at	GAS5	2.03341	AW105301	growth arrest-specific 5 (non-protein coding)
230082_at	LOC100133660	2.03328	AW137053	Hypothetical LOC100133660
59697_at	RAB15	2.03325	AA582932	RAB15, member RAS onocogene family
206412_at	FER	2.03315	NM_005246	fer (fps/fes related) tyrosine kinase
226670_s_at	PABPC1L	2.03304	AL109839	poly(A) binding protein, cytoplasmic 1-like
221519_at	FBXW4	2.03297	AF281859	F-box and WD repeat domain containing 4
208855_s_at	STK24	2.03289	AF083420	serine/threonine kinase 24
219394_at	PGS1	2.03284	NM_024419	phosphatidylglycerophosphate synthase 1
200686_s_at	SRSF11	2.03282	NM_004768	serine/arginine-rich splicing factor 11
226307_at	CRTC2	2.0328	AW504757	CREB regulated transcription coactivator 2
205134_s_at	NUFIP1	2.03276	AW593143	nuclear fragile X mental retardation protein interacting protein 1
238893_at	LOC338758	2.03259	AI377324	hypothetical LOC338758
221509_at	DENR	2.03251	AB014731	density-regulated protein
222149_x_at	GOLGA8C /// GOLGA8DP /// GOLGA8E /// GOLGA8G /// LOC653061	2.03244	AL137398	golgin A8 family, member C /// golgin A8 family, member D (pseudogene) /// golgin A8 family, member E /// golgin A8 family, member G /// Golgin subfamily A member 8-like protein 2-like
228630_at	ZNF84	2.03224	W92744	zinc finger protein 84
223096_at	NOP58	2.03212	AF161469	NOP58 ribonucleoprotein homolog (yeast)
212297_at	ATP13A3	2.0321	BF218804	ATPase type 13A3
214948_s_at	TMF1	2.0321	AL050136	TATA element modulatory factor 1
215693_x_at	DDX27	2.03203	AL512707	DEAD (Asp-Glu-Ala-Asp) box polypeptide 27
212134_at	PHLDB1	2.03202	AB014538	pleckstrin homology-like domain, family B, member 1
44146_at	GMEB2	2.03199	AA045183	glucocorticoid modulatory element binding protein 2
212761_at	TCF7L2	2.03192	AI949687	transcription factor 7-like 2 (T-cell specific, HMG-box)
207356_at	DEFB4A	2.03184	NM_004942	defensin, beta 4A
1553538_s_at	COX1	2.03176	NM_173704	cytochrome c oxidase subunit I
203731_s_at	ZKSCAN5	2.03175	NM_014569	zinc finger with KRAB and SCAN domains 5
232500_at	RALGAPA2	2.03174	AL121896	Ral GTPase activating protein, alpha subunit 2 (catalytic)
219046_s_at	PKNOX2	2.03173	NM_022062	PBX/knotted 1 homeobox 2
219681_s_at	RAB11FIP1	2.03161	NM_025151	RAB11 family interacting protein 1 (class I)
218287_s_at	EIF2C1	2.03158	NM_012199	eukaryotic translation initiation factor 2C, 1
202484_s_at	MBD2	2.03154	AF072242	methyl-CpG binding domain protein 2
212576_at	MGRN1	2.0315	AB011116	mahogunin, ring finger 1
210017_at	MALT1	2.0315	AF070528	mucosa associated lymphoid tissue lymphoma translocation gene 1
202830_s_at	SLC37A4	2.03145	NM_001467	solute carrier family 37 (glucose-6-phosphate transporter), member 4
212867_at	NCOA2	2.03139	AI040324	nuclear receptor coactivator 2
224597_at	LOC647979	2.03126	AV729406	hypothetical LOC647979
200694_s_at	DDX24	2.03125	NM_020414	DEAD (Asp-Glu-Ala-Asp) box polypeptide 24
212243_at	GCOM1 /// GRINL1A	2.03121	BE645501	GRINL1A complex locus /// glutamate receptor, ionotropic, N-methyl D-aspartate-like 1A
201375_s_at	PPP2CB	2.0312	NM_004156	protein phosphatase 2, catalytic subunit, beta isozyme
243496_at	RAB18	2.03119	AW367507	RAB18, member RAS oncogene family
226922_at	RANBP2	2.0311	BF215302	RAN binding protein 2
218121_at	HMOX2	2.03101	NM_002134	heme oxygenase (decycling) 2
209670_at	TRAC	2.03091	M12959	T cell receptor alpha constant
204093_at	CCNH	2.03091	NM_001239	cyclin H
215600_x_at	FBXW12	2.0309	AK022174	F-box and WD repeat domain containing 12
220358_at	BATF3	2.03081	NM_018664	basic leucine zipper transcription factor, ATF-like 3
219848_s_at	ZNF432	2.03078	NM_014650	zinc finger protein 432
222503_s_at	WDR41	2.03058	BF593261	WD repeat domain 41
203581_at	RAB4A	2.03055	BC002438	RAB4A, member RAS oncogene family
233625_x_at	CPSF3L	2.03051	AK021939	cleavage and polyadenylation specific factor 3-like
238912_x_at	C9orf85	2.03048	AA824363	chromosome 9 open reading frame 85
241596_at	NUDT10	2.03047	AL045306	nudix (nucleoside diphosphate linked moiety X)-type motif 10
212876_at	B4GALT4	2.03047	BF223021	UDP-Gal:betaGlcNAc beta 1,4- galactosyltransferase, polypeptide 4
44111_at	VPS33B	2.03042	AI672363	vacuolar protein sorting 33 homolog B (yeast)
211678_s_at	RNF114	2.03041	AF090934	ring finger protein 114
222665_at	FAM82B	2.03037	AK000672	family with sequence similarity 82, member B
1569642_at	F2R	2.03028	BG026194	coagulation factor II (thrombin) receptor
221619_s_at	MTCH1	2.03027	AF189289	mitochondrial carrier homolog 1 (C. elegans)
32032_at	DGCR14	2.03025	L77566	DiGeorge syndrome critical region gene 14
217719_at	EIF3L	2.03017	NM_016091	eukaryotic translation initiation factor 3, subunit L
202716_at	PTPN1	2.03013	NM_002827	protein tyrosine phosphatase, non-receptor type 1
237040_at	CWF19L2	2.02998	BF185264	CWF19-like 2, cell cycle control (S. pombe)
244741_s_at	LOC100128252	2.02996	BE855713	hypothetical LOC100128252
224833_at	ETS1	2.02991	BE218980	v-ets erythroblastosis virus E26 oncogene homolog 1 (avian)
211921_x_at	PTMA	2.0299	AF348514	prothymosin, alpha
200718_s_at	SKP1	2.02969	AA927664	S-phase kinase-associated protein 1
214032_at	ZAP70	2.02958	AI817942	zeta-chain (TCR) associated protein kinase 70kDa
221992_at	LOC100507666 /// NPIPL2	2.02956	AI925734	nuclear pore complex-interacting protein-like 2-like /// nuclear pore complex interacting protein-like 2
1554126_at	MSRB3	2.02955	BC040053	methionine sulfoxide reductase B3
228357_at	UNK	2.02954	BE966979	unkempt homolog (Drosophila)
213205_s_at	RAD54L2	2.02953	AU159543	RAD54-like 2 (S. cerevisiae)
223107_s_at	ZCCHC17	2.02946	AF151077	zinc finger, CCHC domain containing 17
226544_x_at	MUTED	2.02945	AV734582	muted homolog (mouse)
219218_at	BAHCC1	2.02916	NM_024696	BAH domain and coiled-coil containing 1
217731_s_at	ITM2B	2.02916	NM_021999	integral membrane protein 2B
202789_at	PLCG1	2.02914	AL022394	phospholipase C, gamma 1
211976_at	LOC100507620	2.02912	AK026168	hypothetical LOC100507620
205550_s_at	BRE	2.02911	NM_004899	brain and reproductive organ-expressed (TNFRSF1A modulator)
227373_at	ATXN1L	2.0291	AW299653	ataxin 1-like
215529_x_at	DIP2A	2.0291	AI590053	DIP2 disco-interacting protein 2 homolog A (Drosophila)
209898_x_at	ITSN2	2.02901	U61167	intersectin 2
202360_at	MAML1	2.02898	NM_014757	mastermind-like 1 (Drosophila)
205077_s_at	PIGF	2.02887	NM_002643	phosphatidylinositol glycan anchor biosynthesis, class F
212357_at	FAM168A	2.02876	AI096888	family with sequence similarity 168, member A
231412_at	DKFZp686L14188	2.02861	H04388	hypothetical LOC441366
201177_s_at	UBA2	2.02857	NM_005499	ubiquitin-like modifier activating enzyme 2
206792_x_at	PDE4C	2.02852	NM_000923	phosphodiesterase 4C, cAMP-specific
213900_at	FAM189A2	2.02851	AA524029	family with sequence similarity 189, member A2
40446_at	PHF1	2.02848	AL021366	PHD finger protein 1
218942_at	PIP4K2C	2.02842	NM_024779	phosphatidylinositol-5-phosphate 4-kinase, type II, gamma
223353_at	MOB2	2.02841	AB028173	Mps one binder kinase activator-like 2
227490_at	WDFY2	2.02832	T87542	WD repeat and FYVE domain containing 2
235923_at	VTI1A	2.02824	AA333161	vesicle transport through interaction with t-SNAREs homolog 1A (yeast)
221613_s_at	ZFAND6	2.02817	AL136598	zinc finger, AN1-type domain 6
222428_s_at	LARS	2.02805	D84223	leucyl-tRNA synthetase
233746_x_at	C15orf63 /// SERF2	2.02805	AW953521	chromosome 15 open reading frame 63 /// small EDRK-rich factor 2
217718_s_at	YWHAB	2.02802	NM_014052	tyrosine 3-monooxygenase/tryptophan 5-monooxygenase activation protein, beta polypeptide
200593_s_at	HNRNPU	2.02799	BC003621	heterogeneous nuclear ribonucleoprotein U (scaffold attachment factor A)
218666_s_at	STX17	2.02794	NM_017919	syntaxin 17
34225_at	WHSC2	2.02787	AF101434	Wolf-Hirschhorn syndrome candidate 2
225187_at	KIAA1967	2.02786	AK022661	KIAA1967
212916_at	PHF8	2.02778	AW249934	PHD finger protein 8
225209_s_at	UBE2J2	2.02773	BE962920	ubiquitin-conjugating enzyme E2, J2 (UBC6 homolog, yeast)
206838_at	TBX19	2.02766	NM_005149	T-box 19
203173_s_at	C16orf62	2.02754	AW080196	chromosome 16 open reading frame 62
224617_at	ROD1	2.02748	AI735576	ROD1 regulator of differentiation 1 (S. pombe)
226850_at	SUMF1	2.02742	AA683501	sulfatase modifying factor 1
202333_s_at	UBE2B	2.02735	AA877765	ubiquitin-conjugating enzyme E2B (RAD6 homolog)
225729_at	C6orf89	2.02735	AI870857	chromosome 6 open reading frame 89
1559591_s_at	CHDH	2.02728	AA609488	choline dehydrogenase
209444_at	RAP1GDS1	2.02725	BC001851	RAP1, GTP-GDP dissociation stimulator 1
225699_at	C7orf40	2.02719	AI937446	chromosome 7 open reading frame 40
216092_s_at	SLC7A8	2.02716	AL365347	solute carrier family 7 (amino acid transporter, L-type), member 8
212322_at	SGPL1	2.02706	BE999972	sphingosine-1-phosphate lyase 1
204449_at	PDCL	2.02702	NM_005388	phosducin-like
229645_at	FAM69C	2.02698	H14197	family with sequence similarity 69, member C
203704_s_at	RREB1	2.02692	AW118862	ras responsive element binding protein 1
222768_s_at	TRMT6	2.0268	BE897074	tRNA methyltransferase 6 homolog (S. cerevisiae)
218155_x_at	TSR1	2.02672	AK026565	TSR1, 20S rRNA accumulation, homolog (S. cerevisiae)
224761_at	GNA13	2.0266	AI928136	guanine nucleotide binding protein (G protein), alpha 13
206138_s_at	PI4KB	2.02636	NM_002651	phosphatidylinositol 4-kinase, catalytic, beta
214016_s_at	LOC100506168 /// SFPQ	2.02635	AL558875	hypothetical LOC100506168 /// splicing factor proline/glutamine-rich
218208_at	PQLC1	2.02626	NM_025078	PQ loop repeat containing 1
226239_at	TMEM150A	2.02621	AL573722	transmembrane protein 150A
223491_at	COMMD2	2.02621	BC001228	COMM domain containing 2
203513_at	SPG11	2.02618	NM_025137	spastic paraplegia 11 (autosomal recessive)
230815_at	LOC389765	2.02613	AI684760	kinesin family member 27 pseudogene
238295_at	C17orf42	2.02607	N22706	Chromosome 17 open reading frame 42
218071_s_at	MKRN2	2.02597	NM_014160	makorin ring finger protein 2
200854_at	NCOR1	2.02594	AB028970	nuclear receptor corepressor 1
226312_at	RICTOR	2.0259	BF940270	RPTOR independent companion of MTOR, complex 2
228264_at	ACCS	2.02585	AI676022	1-aminocyclopropane-1-carboxylate synthase homolog (Arabidopsis)(non-functional)
214629_x_at	RTN4	2.02581	AF320999	reticulon 4
205583_s_at	ALG13	2.02545	NM_024810	asparagine-linked glycosylation 13 homolog (S. cerevisiae)
219105_x_at	ORC6	2.02541	NM_014321	origin recognition complex, subunit 6
210346_s_at	CLK4	2.02539	AF212224	CDC-like kinase 4
38703_at	DNPEP	2.02535	AF005050	aspartyl aminopeptidase
202811_at	STAMBP	2.02534	NM_006463	STAM binding protein
1556248_at	FLJ33065	2.02529	BC031275	hypothetical LOC440952
217286_s_at	NDRG3	2.02527	BC001805	NDRG family member 3
214263_x_at	POLR2C	2.02524	AI192781	polymerase (RNA) II (DNA directed) polypeptide C, 33kDa
204484_at	PIK3C2B	2.02523	NM_002646	phosphoinositide-3-kinase, class 2, beta polypeptide
200058_s_at	SNRNP200	2.02523	BC001417	small nuclear ribonucleoprotein 200kDa (U5)
214481_at	HIST1H2AM	2.02506	NM_003514	histone cluster 1, H2am
208934_s_at	LGALS8	2.02484	AF342815	lectin, galactoside-binding, soluble, 8
234762_x_at	NLN	2.02467	AK026655	neurolysin (metallopeptidase M3 family)
223222_at	SLC25A19	2.02466	BC001075	solute carrier family 25 (mitochondrial thiamine pyrophosphate carrier), member 19
203271_s_at	UNC119	2.0246	NM_005148	unc-119 homolog (C. elegans)
1556024_at	EME2	2.02454	BU733431	Essential meiotic endonuclease 1 homolog 2 (S. pombe)
231847_at	ANKRD54	2.02448	Z97630	ankyrin repeat domain 54
219224_x_at	ZNF408	2.02445	NM_024741	zinc finger protein 408
206580_s_at	EFEMP2	2.02437	NM_016938	EGF-containing fibulin-like extracellular matrix protein 2
202615_at	GNAQ	2.02431	BF222895	guanine nucleotide binding protein (G protein), q polypeptide
201682_at	PMPCB	2.0243	NM_004279	peptidase (mitochondrial processing) beta
40359_at	RASSF7	2.02426	M91083	Ras association (RalGDS/AF-6) domain family (N-terminal) member 7
229253_at	THEM4	2.02415	AI184512	thioesterase superfamily member 4
201603_at	PPP1R12A	2.02409	AI817061	protein phosphatase 1, regulatory (inhibitor) subunit 12A
227998_at	S100A16	2.02407	AA045184	S100 calcium binding protein A16
229369_at	VSIG2	2.02396	AI201858	V-set and immunoglobulin domain containing 2
206289_at	HOXA4	2.02392	NM_002141	homeobox A4
202577_s_at	DDX19A	2.02386	BC005162	DEAD (Asp-Glu-Ala-As) box polypeptide 19A
200027_at	NARS	2.02373	NM_004539	asparaginyl-tRNA synthetase
1555847_a_at	LOC284454	2.02369	BU617052	hypothetical LOC284454
223477_s_at	C12orf65	2.02358	AF061733	chromosome 12 open reading frame 65
209695_at	PTP4A3	2.02357	BC003105	protein tyrosine phosphatase type IVA, member 3
225922_at	FNIP2	2.02355	BE501838	folliculin interacting protein 2
215383_x_at	SPG21	2.02352	AL137312	spastic paraplegia 21 (autosomal recessive, Mast syndrome)
238273_at	PL-5283 /// SLC13A4	2.02351	AW007221	PL-5283 protein /// solute carrier family 13 (sodium/sulfate symporters), member 4
209391_at	DPM2	2.02345	AF061729	dolichyl-phosphate mannosyltransferase polypeptide 2, regulatory subunit
227445_at	ZNF689	2.02344	W80378	zinc finger protein 689
1560116_a_at	NEDD1	2.02343	AL832468	neural precursor cell expressed, developmentally down-regulated 1
217902_s_at	HERC2	2.02339	NM_004667	hect domain and RLD 2
218698_at	APIP	2.02338	NM_015957	APAF1 interacting protein
201999_s_at	DYNLT1	2.02329	NM_006519	dynein, light chain, Tctex-type 1
219108_x_at	DDX27 /// SS18	2.02325	NM_017895	DEAD (Asp-Glu-Ala-Asp) box polypeptide 27 /// synovial sarcoma translocation, chromosome 18
204328_at	TMC6	2.02305	NM_007267	transmembrane channel-like 6
219446_at	RIC8B	2.023	NM_018157	resistance to inhibitors of cholinesterase 8 homolog B (C. elegans)
222040_at	HNRNPA1 /// LOC100506653	2.02299	AI144007	heterogeneous nuclear ribonucleoprotein A1 /// hypothetical LOC100506653
201934_at	WDR82	2.02298	N92524	WD repeat domain 82
205208_at	ALDH1L1	2.02297	NM_012190	aldehyde dehydrogenase 1 family, member L1
202909_at	EPM2AIP1	2.02294	NM_014805	EPM2A (laforin) interacting protein 1
1558487_a_at	TMED4	2.02288	AK074557	transmembrane emp24 protein transport domain containing 4
218586_at	C20orf20	2.02286	NM_018270	chromosome 20 open reading frame 20
226874_at	KLHL8	2.02283	BF591270	kelch-like 8 (Drosophila)
227968_at	PDDC1	2.02276	AI139988	Parkinson disease 7 domain containing 1
200616_s_at	MLEC	2.02272	BC000371	malectin
202394_s_at	ABCF3	2.02272	NM_018358	ATP-binding cassette, sub-family F (GCN20), member 3
234950_s_at	RFWD2	2.02256	AK001278	ring finger and WD repeat domain 2
227538_at	MED26	2.02241	AW967619	mediator complex subunit 26
235232_at	GMEB1	2.02241	AI061377	glucocorticoid modulatory element binding protein 1
227521_at	FBXO33	2.02222	N22902	F-box protein 33
219359_at	ATHL1	2.02212	NM_025092	ATH1, acid trehalase-like 1 (yeast)
38892_at	KIAA0240	2.02203	D87077	KIAA0240
225260_s_at	MRPL32	2.02178	AL551823	mitochondrial ribosomal protein L32
218447_at	C16orf61	2.02177	NM_020188	chromosome 16 open reading frame 61
223329_x_at	SUGT1	2.02171	NM_006704	SGT1, suppressor of G2 allele of SKP1 (S. cerevisiae)
214771_x_at	MPRIP	2.02171	AK025604	myosin phosphatase Rho interacting protein
238005_s_at	SIN3A	2.0217	AI760013	SIN3 homolog A, transcription regulator (yeast)
200097_s_at	HNRNPK	2.02147	AI701949	heterogeneous nuclear ribonucleoprotein K
223429_x_at	ISY1	2.02135	BC004122	ISY1 splicing factor homolog (S. cerevisiae)
201358_s_at	COPB1	2.02109	NM_016451	coatomer protein complex, subunit beta 1
224945_at	BTBD7	2.02107	AI935657	BTB (POZ) domain containing 7
202379_s_at	NKTR	2.02105	AI361805	natural killer-tumor recognition sequence
202307_s_at	TAP1	2.02097	NM_000593	transporter 1, ATP-binding cassette, sub-family B (MDR/TAP)
202773_s_at	SFSWAP	2.02089	AI023864	splicing factor, suppressor of white-apricot homolog (Drosophila)
217419_x_at	AGRN	2.02087	AK021586	agrin
210849_s_at	VPS41	2.0208	AF135593	vacuolar protein sorting 41 homolog (S. cerevisiae)
224604_at	C4orf3	2.02069	AL571684	chromosome 4 open reading frame 3
235849_at	SCARA5	2.02058	BE787752	scavenger receptor class A, member 5 (putative)
224772_at	NAV1	2.02057	AB032977	neuron navigator 1
219664_s_at	DECR2	2.02049	NM_020664	2,4-dienoyl CoA reductase 2, peroxisomal
201788_at	DDX42	2.02048	NM_007372	DEAD (Asp-Glu-Ala-Asp) box polypeptide 42
212010_s_at	CDV3	2.02048	AK025647	CDV3 homolog (mouse)
238642_at	ANKRD13D	2.02047	AW367571	ankyrin repeat domain 13 family, member D
203278_s_at	PHF21A	2.02045	NM_016621	PHD finger protein 21A
212929_s_at	FAM21A /// FAM21B /// FAM21C /// FAM21D	2.0204	W68158	family with sequence similarity 21, member A /// family with sequence similarity 21, member B /// family with sequence similarity 21, member C /// family with sequence similarity 21, member D
224733_at	CMTM3	2.02038	AL574900	CKLF-like MARVEL transmembrane domain containing 3
204883_s_at	HUS1	2.02036	AI968626	HUS1 checkpoint homolog (S. pombe)
206975_at	LTA	2.02029	NM_000595	lymphotoxin alpha (TNF superfamily, member 1)
220720_x_at	MZT2B	2.02017	NM_025029	mitotic spindle organizing protein 2B
224616_at	DYNC1LI2	2.02015	BG110975	dynein, cytoplasmic 1, light intermediate chain 2
227352_at	C19orf39	2.02012	AI264689	chromosome 19 open reading frame 39
227208_at	CCDC84	2.02011	BF446390	coiled-coil domain containing 84
1557053_s_at	UBE2G2	2.0201	BC035653	ubiquitin-conjugating enzyme E2G 2 (UBC7 homolog, yeast)
213185_at	KIAA0556	2.01999	AI758896	KIAA0556
46256_at	SPSB3	2.01997	AA522670	splA/ryanodine receptor domain and SOCS box containing 3
228700_at	CXorf38	2.01993	AA063608	chromosome X open reading frame 38
217807_s_at	GLTSCR2	2.01987	NM_015710	glioma tumor suppressor candidate region gene 2
218265_at	SECISBP2	2.01984	NM_024077	SECIS binding protein 2
200069_at	SART3	2.01982	AI656011	squamous cell carcinoma antigen recognized by T cells 3
206747_at	GPRIN2	2.01969	NM_014696	G protein regulated inducer of neurite outgrowth 2
231770_x_at	C2orf86	2.01962	AK022647	chromosome 2 open reading frame 86
235552_at	METTL14	2.0196	AA354181	methyltransferase like 14
210396_s_at	BOLA2 /// LOC440354 /// LOC595101	2.01955	AF271775	bolA homolog 2 (E. coli) /// PI-3-kinase-related kinase SMG-1 pseudogene /// PI-3-kinase-related kinase SMG-1 pseudogene
211996_s_at	LOC100132247 /// LOC348162 /// LOC613037 /// LOC728888 /// NPIPL3	2.01952	BG256504	similar to Uncharacterized protein KIAA0220 /// hypothetical protein 348162 /// nuclear pore complex interacting protein pseudogene /// nuclear pore complex-interacting protein-like 3-like /// nuclear pore complex interacting protein-like 3
222794_x_at	MTPAP	2.01952	AK022188	mitochondrial poly(A) polymerase
213373_s_at	CASP8	2.01951	BF439983	caspase 8, apoptosis-related cysteine peptidase
217752_s_at	CNDP2	2.01945	NM_018235	CNDP dipeptidase 2 (metallopeptidase M20 family)
222266_at	C19orf2	2.01944	BF796940	Chromosome 19 open reading frame 2
229444_at	LOC100131607	2.01934	AI051046	hypothetical LOC100131607
211275_s_at	GYG1	2.01932	AF087942	glycogenin 1
223378_at	GLIS2	2.01921	AA705182	GLIS family zinc finger 2
223282_at	TSHZ1	2.0192	W60810	teashirt zinc finger homeobox 1
201462_at	SCRN1	2.01915	NM_014766	secernin 1
225641_at	MEF2D	2.01912	AI829724	myocyte enhancer factor 2D
215596_s_at	LTN1	2.01911	AL163248	listerin E3 ubiquitin protein ligase 1
204975_at	EMP2	2.01909	NM_001424	epithelial membrane protein 2
202160_at	CREBBP	2.01909	NM_004380	CREB binding protein
1558784_at	LOC100133089	2.01904	BG540230	hypothetical protein LOC100133089
219185_at	SIRT5	2.01898	NM_012241	sirtuin 5
204219_s_at	PSMC1	2.01896	NM_002802	proteasome (prosome, macropain) 26S subunit, ATPase, 1
219460_s_at	TMEM127	2.01896	NM_017849	transmembrane protein 127
57163_at	ELOVL1	2.01892	H93026	elongation of very long chain fatty acids (FEN1/Elo2, SUR4/Elo3, yeast)-like 1
201536_at	DUSP3	2.01887	AL048503	dual specificity phosphatase 3
209803_s_at	PHLDA2	2.01885	AF001294	pleckstrin homology-like domain, family A, member 2
222713_s_at	FANCF	2.01884	AF181995	Fanconi anemia, complementation group F
206003_at	CEP135	2.01883	NM_014645	centrosomal protein 135kDa
224776_at	AGPAT6	2.01883	BF513102	1-acylglycerol-3-phosphate O-acyltransferase 6 (lysophosphatidic acid acyltransferase, zeta)
239026_x_at	AGAP3	2.01881	H20019	ArfGAP with GTPase domain, ankyrin repeat and PH domain 3
213229_at	DICER1	2.01876	BF590131	dicer 1, ribonuclease type III
209845_at	MKRN1	2.01875	AF117233	makorin ring finger protein 1
226998_at	NAA15	2.01872	AL556909	N(alpha)-acetyltransferase 15, NatA auxiliary subunit
1554045_at	ZNF24	2.01868	AF542097	zinc finger protein 24
207892_at	CD40LG	2.01867	NM_000074	CD40 ligand
202499_s_at	SLC2A3	2.01865	NM_006931	solute carrier family 2 (facilitated glucose transporter), member 3
213720_s_at	SMARCA4	2.01861	AI831675	SWI/SNF related, matrix associated, actin dependent regulator of chromatin, subfamily a, member 4
202419_at	KDSR	2.01858	NM_002035	3-ketodihydrosphingosine reductase
212566_at	MAP4	2.01853	AL523310	microtubule-associated protein 4
201933_at	CHMP1A	2.01853	NM_002768	chromatin modifying protein 1A
212717_at	PLEKHM1	2.01851	AB002354	pleckstrin homology domain containing, family M (with RUN domain) member 1
210205_at	B3GALT4	2.01847	AB026730	UDP-Gal:betaGlcNAc beta 1,3-galactosyltransferase, polypeptide 4
225031_at	CHD6	2.01846	AL031667	chromodomain helicase DNA binding protein 6
208713_at	HNRNPUL1	2.01844	BF724216	heterogeneous nuclear ribonucleoprotein U-like 1
229624_at	OPA3	2.01837	AI970518	optic atrophy 3 (autosomal recessive, with chorea and spastic paraplegia)
1556053_at	DNAJC7	2.01832	AL556987	DnaJ (Hsp40) homolog, subfamily C, member 7
237287_at	LOC100506080	2.0183	AW450386	hypothetical LOC100506080
215293_s_at	PGAP2	2.0182	AL049261	post-GPI attachment to proteins 2
226925_at	ACPL2	2.0182	AW069729	acid phosphatase-like 2
229069_at	SARNP	2.01816	BF477573	SAP domain containing ribonucleoprotein
209045_at	XPNPEP1	2.01807	AF195530	X-prolyl aminopeptidase (aminopeptidase P) 1, soluble
1553703_at	ZNF791	2.01805	NM_153358	zinc finger protein 791
215696_s_at	SEC16A	2.01804	BC001404	SEC16 homolog A (S. cerevisiae)
32259_at	EZH1	2.01798	AB002386	enhancer of zeste homolog 1 (Drosophila)
212695_at	CRY2	2.01794	AB014558	cryptochrome 2 (photolyase-like)
235023_at	VPS13C	2.01792	AA828371	Vacuolar protein sorting 13 homolog C (S. cerevisiae)
223306_at	EBPL	2.0179	AF243433	emopamil binding protein-like
216384_x_at	LOC441454 /// LOC728026 /// PTMA /// PTMAP5	2.01788	AF257099	prothymosin, alpha pseudogene /// hypothetical protein LOC728026 /// prothymosin, alpha /// prothymosin, alpha pseudogene 5
218032_at	SNN	2.01787	AF070673	stannin
202059_s_at	KPNA1	2.01774	NM_002264	karyopherin alpha 1 (importin alpha 5)
218053_at	PRPF40A	2.01769	NM_017892	PRP40 pre-mRNA processing factor 40 homolog A (S. cerevisiae)
218614_at	C12orf35	2.01757	NM_018169	chromosome 12 open reading frame 35
220094_s_at	CCDC90A	2.01753	NM_022102	coiled-coil domain containing 90A
231992_x_at	LOC493754	2.0175	AK024371	RAB guanine nucleotide exchange factor (GEF) 1 pseudogene
228775_at	TMEM111	2.01749	W44578	transmembrane protein 111
204265_s_at	GPSM3	2.01738	NM_022107	G-protein signaling modulator 3
200717_x_at	RPL7	2.01734	NM_000971	ribosomal protein L7
225557_at	CSRNP1	2.01733	AI091372	cysteine-serine-rich nuclear protein 1
223310_x_at	PNPLA8	2.01727	AF217519	patatin-like phospholipase domain containing 8
225724_at	FLJ31306	2.01727	AW136120	hypothetical LOC379025
219900_s_at	ZNF446	2.01725	NM_017908	zinc finger protein 446
219802_at	PYROXD1	2.01723	NM_024854	pyridine nucleotide-disulphide oxidoreductase domain 1
235718_at	SRL	2.01715	BF055359	sarcalumenin
203574_at	NFIL3	2.01712	NM_005384	nuclear factor, interleukin 3 regulated
44822_s_at	MIER2	2.01709	AW003889	mesoderm induction early response 1, family member 2
205672_at	XPA	2.01704	NM_000380	xeroderma pigmentosum, complementation group A
227308_x_at	LTBP3	2.01687	AW515704	latent transforming growth factor beta binding protein 3
226176_s_at	USP42	2.01676	BE048999	ubiquitin specific peptidase 42
213509_x_at	CES2	2.01671	AW157619	carboxylesterase 2
201074_at	SMARCC1	2.01667	AA593983	SWI/SNF related, matrix associated, actin dependent regulator of chromatin, subfamily c, member 1
222983_s_at	PAIP2	2.01666	BC001716	poly(A) binding protein interacting protein 2
1566785_x_at	NSF	2.01662	AK025172	N-ethylmaleimide-sensitive factor
44563_at	WRAP53	2.01661	AI858000	WD repeat containing, antisense to TP53
201373_at	PLEC	2.01657	NM_000445	plectin
206551_x_at	KLHL24	2.01645	NM_017644	kelch-like 24 (Drosophila)
204282_s_at	FARS2	2.01636	NM_006567	phenylalanyl-tRNA synthetase 2, mitochondrial
214276_at	KLF12	2.01636	N49268	Kruppel-like factor 12
234952_s_at	PHRF1	2.01633	BC004950	PHD and ring finger domains 1
223023_at	BET1L	2.01632	BC000688	blocked early in transport 1 homolog (S. cerevisiae)-like
201125_s_at	ITGB5	2.01624	NM_002213	integrin, beta 5
209025_s_at	SYNCRIP	2.01615	AF037448	synaptotagmin binding, cytoplasmic RNA interacting protein
218844_at	ACSF2	2.01613	NM_025149	acyl-CoA synthetase family member 2
209654_at	KIAA0947	2.01613	BC004902	KIAA0947
229140_at	ZNF579	2.01599	AI689676	zinc finger protein 579
225247_at	C19orf6	2.01598	BF568836	chromosome 19 open reading frame 6
1554406_a_at	CLEC7A	2.01598	BC013385	C-type lectin domain family 7, member A
218338_at	PHC1	2.01597	NM_004426	polyhomeotic homolog 1 (Drosophila)
215158_s_at	DEDD	2.01595	AK022531	death effector domain containing
231447_at	MGC44328	2.01574	AW511203	hypothetical LOC440757
213081_at	ZBTB22	2.01574	AL523144	zinc finger and BTB domain containing 22
204903_x_at	ATG4B	2.01554	AL080168	ATG4 autophagy related 4 homolog B (S. cerevisiae)
214800_x_at	BTF3	2.01554	R83000	basic transcription factor 3
223308_s_at	WDR5	2.01548	AL521101	WD repeat domain 5
206337_at	CCR7	2.0154	NM_001838	chemokine (C-C motif) receptor 7
225703_at	FBRSL1	2.0154	AL583509	fibrosin-like 1
208918_s_at	NADK	2.01532	AI334128	NAD kinase
226290_at	BDP1	2.0153	AW051603	B double prime 1, subunit of RNA polymerase III transcription initiation factor IIIB
1553136_at	KCTD18	2.01529	NM_152387	potassium channel tetramerisation domain containing 18
227029_at	FAM177A1	2.01527	AI949662	family with sequence similarity 177, member A1
223285_s_at	ST6GALNAC4	2.01525	AW044319	ST6 (alpha-N-acetyl-neuraminyl-2,3-beta-galactosyl-1,3)-N-acetylgalactosaminide alpha-2,6-sialyltransferase 4
211423_s_at	SC5DL	2.01524	D85181	sterol-C5-desaturase (ERG3 delta-5-desaturase homolog, S. cerevisiae)-like
231718_at	SLU7	2.01524	NM_006425	SLU7 splicing factor homolog (S. cerevisiae)
214035_x_at	LOC399491	2.01523	AA308853	GPS, PLAT and transmembrane domain-containing protein
200647_x_at	EIF3C /// EIF3CL	2.01517	NM_003752	eukaryotic translation initiation factor 3, subunit C /// eukaryotic translation initiation factor 3, subunit C-like
211464_x_at	CASP6	2.01515	U20537	caspase 6, apoptosis-related cysteine peptidase
200632_s_at	NDRG1	2.01501	NM_006096	N-myc downstream regulated 1
214143_x_at	RPL24	2.01501	AI560573	ribosomal protein L24
35150_at	CD40	2.01487	X60592	CD40 molecule, TNF receptor superfamily member 5
206055_s_at	SNRPA1	2.01482	NM_003090	small nuclear ribonucleoprotein polypeptide A'
203572_s_at	TAF6	2.0148	NM_005641	TAF6 RNA polymerase II, TATA box binding protein (TBP)-associated factor, 80kDa
236265_at	SP4	2.01479	BF438799	Sp4 transcription factor
212631_at	STX7	2.01473	AI566082	syntaxin 7
200860_s_at	CNOT1	2.0147	BC000779	CCR4-NOT transcription complex, subunit 1
1554192_s_at	C4orf23	2.01468	BC035655	chromosome 4 open reading frame 23
211040_x_at	GTSE1	2.01463	BC006325	G-2 and S-phase expressed 1
216713_at	KRIT1	2.01458	AL049325	KRIT1, ankyrin repeat containing
228355_s_at	NDUFAF2	2.01455	AI110585	NADH dehydrogenase (ubiquinone) 1 alpha subcomplex, assembly factor 2
202221_s_at	EP300	2.01454	AV727101	E1A binding protein p300
223251_s_at	ANKRD10	2.01451	BC001727	ankyrin repeat domain 10
235479_at	CPEB2	2.01449	AI948598	cytoplasmic polyadenylation element binding protein 2
215764_x_at	AP2A2	2.01448	AA877641	adaptor-related protein complex 2, alpha 2 subunit
243951_at	ABCB1	2.01447	AA887211	ATP-binding cassette, sub-family B (MDR/TAP), member 1
218325_s_at	DIDO1	2.01442	NM_022105	death inducer-obliterator 1
205521_at	EXOG	2.01427	BF511976	endo/exonuclease (5'-3'), endonuclease G-like
201641_at	BST2	2.01426	NM_004335	bone marrow stromal cell antigen 2
223000_s_at	F11R	2.01414	AF172398	F11 receptor
209166_s_at	MAN2B1	2.01408	U68567	mannosidase, alpha, class 2B, member 1
211615_s_at	LRPPRC	2.01408	M92439	leucine-rich PPR-motif containing
216646_at	DSCC1	2.01405	L11372	defective in sister chromatid cohesion 1 homolog (S. cerevisiae)
213293_s_at	TRIM22	2.01393	AA083478	tripartite motif-containing 22
227645_at	PIK3R5	2.01391	BG236366	phosphoinositide-3-kinase, regulatory subunit 5
221020_s_at	SLC25A32	2.01385	NM_030780	solute carrier family 25, member 32
212943_at	KIAA0528	2.01383	AB011100	KIAA0528
231815_at	PHF12	2.01371	AB040956	PHD finger protein 12
224743_at	IMPAD1	2.01363	BF674724	inositol monophosphatase domain containing 1
232266_x_at	CDK13	2.01329	AK024379	Cyclin-dependent kinase 13
226297_at	HIPK3	2.01323	AV693403	homeodomain interacting protein kinase 3
214787_at	DENND4A	2.01321	BE268538	DENN/MADD domain containing 4A
217828_at	SLTM	2.01316	NM_024755	SAFB-like, transcription modulator
218520_at	TBK1	2.01314	NM_013254	TANK-binding kinase 1
227430_at	ZC3H10	2.01314	AI969773	zinc finger CCCH-type containing 10
236629_at	C1orf69	2.01309	AW243177	chromosome 1 open reading frame 69
213026_at	ATG12	2.01306	BE965998	ATG12 autophagy related 12 homolog (S. cerevisiae)
214167_s_at	RPLP0 /// RPLP0P6	2.01305	AA555113	ribosomal protein, large, P0 /// ribosomal protein, large, P0 pseudogene 6
202564_x_at	ARL2	2.013	NM_001667	ADP-ribosylation factor-like 2
202464_s_at	PFKFB3	2.01295	NM_004566	6-phosphofructo-2-kinase/fructose-2,6-biphosphatase 3
223305_at	TMEM216	2.01269	AF151078	transmembrane protein 216
205854_at	TULP3	2.01269	AK024246	tubby like protein 3
213019_at	RANBP6	2.01264	AI123233	RAN binding protein 6
201922_at	NSA2	2.01263	NM_014886	NSA2 ribosome biogenesis homolog (S. cerevisiae)
225034_at	ST3GAL1	2.01261	AI885015	ST3 beta-galactoside alpha-2,3-sialyltransferase 1
218165_at	MEAF6	2.01258	NM_022756	MYST/Esa1-associated factor 6
202110_at	COX7B	2.01256	NM_001866	cytochrome c oxidase subunit VIIb
211445_x_at	NACAP1	2.01252	AF315951	nascent-polypeptide-associated complex alpha polypeptide pseudogene 1
1553955_at	KLRAQ1	2.01245	AY134855	KLRAQ motif containing 1
219484_at	HCFC2	2.01242	NM_013320	host cell factor C2
244738_at	BRWD3	2.01228	BG109305	bromodomain and WD repeat domain containing 3
222445_at	SLC39A9	2.01224	AK025831	solute carrier family 39 (zinc transporter), member 9
207853_s_at	SNCB	2.01221	NM_003085	synuclein, beta
225920_at	LOC148413	2.0122	AW452640	hypothetical LOC148413
43977_at	TMEM161A	2.01218	AI660497	transmembrane protein 161A
223213_s_at	ZHX1	2.01218	AI123518	zinc fingers and homeoboxes 1
228997_at	TRNAU1AP	2.01213	AW961472	tRNA selenocysteine 1 associated protein 1
227131_at	MAP3K3	2.01208	BG231756	mitogen-activated protein kinase kinase kinase 3
203013_at	ECD	2.01196	NM_007265	ecdysoneless homolog (Drosophila)
216854_at	GDF11	2.01184	AF028333	growth differentiation factor 11
219058_x_at	TINAGL1	2.01183	NM_022164	tubulointerstitial nephritis antigen-like 1
209367_at	STXBP2	2.01181	AB002559	syntaxin binding protein 2
1567079_at	CLN6	2.0118	D17218	ceroid-lipofuscinosis, neuronal 6, late infantile, variant
212107_s_at	DHX9	2.01175	BE561014	DEAH (Asp-Glu-Ala-His) box polypeptide 9
207035_at	SLC30A3	2.01169	NM_003459	solute carrier family 30 (zinc transporter), member 3
228136_s_at	C17orf70	2.0116	AI280446	Chromosome 17 open reading frame 70
203412_at	LZTR1	2.0116	NM_006767	leucine-zipper-like transcription regulator 1
39402_at	IL1B	2.01159	M15330	interleukin 1, beta
1566989_at	ARID1B	2.01156	Y08266	AT rich interactive domain 1B (SWI1-like)
213283_s_at	SALL2	2.01154	BG285616	sal-like 2 (Drosophila)
204481_at	BRPF1	2.01148	NM_004634	bromodomain and PHD finger containing, 1
204516_at	ATXN7	2.01148	BG390306	ataxin 7
201653_at	CNIH	2.01147	NM_005776	cornichon homolog (Drosophila)
229025_s_at	IMMP1L	2.01143	AW008627	IMP1 inner mitochondrial membrane peptidase-like (S. cerevisiae)
212145_at	MRPS27	2.01125	D87453	mitochondrial ribosomal protein S27
228839_s_at	LOC642361	2.01124	AA810864	hypothetical LOC642361
209214_s_at	EWSR1	2.01123	BC004817	Ewing sarcoma breakpoint region 1
213958_at	CD6	2.01117	AW134823	CD6 molecule
209075_s_at	ISCU	2.01113	AY009128	iron-sulfur cluster scaffold homolog (E. coli)
222674_at	C9orf114	2.01111	AL110193	chromosome 9 open reading frame 114
208532_x_at	KRTAP5-8	2.01106	NM_021046	keratin associated protein 5-8
206707_x_at	FAM65B	2.01105	NM_015864	family with sequence similarity 65, member B
239676_x_at	FBRSL1 /// LOC100510500	2.01105	BG397169	fibrosin-like 1 /// hypothetical protein LOC100510500
221506_s_at	TNPO2	2.01104	BG258639	transportin 2
227003_at	RAB28	2.01102	BG150494	RAB28, member RAS oncogene family
224768_at	IWS1	2.01099	AK001717	IWS1 homolog (S. cerevisiae)
215088_s_at	SDHC	2.01072	BG110532	succinate dehydrogenase complex, subunit C, integral membrane protein, 15kDa
232001_at	LOC439949	2.01057	AW193600	hypothetical LOC439949
225418_at	PVRL2	2.01056	AI520949	poliovirus receptor-related 2 (herpesvirus entry mediator B)
227416_s_at	ZCRB1	2.01054	BE265803	zinc finger CCHC-type and RNA binding motif 1
204952_at	LYPD3	2.01039	NM_014400	LY6/PLAUR domain containing 3
215404_x_at	FGFR1	2.01036	AK024388	fibroblast growth factor receptor 1
211599_x_at	MET	2.01028	U19348	met proto-oncogene (hepatocyte growth factor receptor)
228738_at	D2HGDH	2.0101	AI927858	D-2-hydroxyglutarate dehydrogenase
201569_s_at	SAMM50	2.01009	NM_015380	sorting and assembly machinery component 50 homolog (S. cerevisiae)
204170_s_at	CKS2	2.01007	NM_001827	CDC28 protein kinase regulatory subunit 2
232030_at	KIAA1632	2.01003	AK023817	KIAA1632
208695_s_at	RPL39	2.01001	BC001019	ribosomal protein L39
1555864_s_at	PDHA1	2.00992	AW057819	pyruvate dehydrogenase (lipoamide) alpha 1
229050_s_at	SNHG7	2.00991	AL533103	small nucleolar RNA host gene 7 (non-protein coding)
209117_at	WBP2	2.00991	U79458	WW domain binding protein 2
33307_at	RRP7A	2.00984	AL022316	ribosomal RNA processing 7 homolog A (S. cerevisiae)
204121_at	GADD45G	2.00983	NM_006705	growth arrest and DNA-damage-inducible, gamma
208632_at	RNF10	2.00982	AL578551	ring finger protein 10
225551_at	CNST	2.00978	AW291187	consortin, connexin sorting protein
217996_at	PHLDA1	2.00977	AA576961	pleckstrin homology-like domain, family A, member 1
200932_s_at	DCTN2	2.00971	NM_006400	dynactin 2 (p50)
220451_s_at	BIRC7	2.00968	NM_022161	baculoviral IAP repeat-containing 7
37005_at	NBL1	2.0096	D28124	neuroblastoma, suppression of tumorigenicity 1
215367_at	KIAA1614	2.00949	AB046834	KIAA1614
226996_at	LCLAT1	2.00946	AV717041	lysocardiolipin acyltransferase 1
222990_at	UBQLN1	2.00942	AW204104	ubiquilin 1
203649_s_at	PLA2G2A	2.0094	NM_000300	phospholipase A2, group IIA (platelets, synovial fluid)
209273_s_at	ISCA1	2.00935	BG387555	iron-sulfur cluster assembly 1 homolog (S. cerevisiae)
1559682_at	TRIM16L	2.00934	BC021296	Tripartite motif-containing 16-like
1562675_at	LOC100128003	2.00934	AK093927	hypothetical LOC100128003
222280_at	LOC100506469	2.0092	BG491393	hypothetical LOC100506469
228138_at	ZNF498	2.00905	AA527587	zinc finger protein 498
211270_x_at	PTBP1	2.009	BC002397	polypyrimidine tract binding protein 1
209513_s_at	HSDL2	2.00899	BC004331	hydroxysteroid dehydrogenase like 2
213202_at	SETD1A	2.00892	N30342	SET domain containing 1A
224523_s_at	C3orf26	2.00891	BC006475	chromosome 3 open reading frame 26
200994_at	IPO7	2.00886	BG291787	importin 7
202336_s_at	PAM	2.00886	NM_000919	peptidylglycine alpha-amidating monooxygenase
236436_at	SLC25A45	2.00882	AI336233	solute carrier family 25, member 45
203218_at	MAPK9	2.00882	W37431	mitogen-activated protein kinase 9
210880_s_at	EFS	2.00877	AB001467	embryonal Fyn-associated substrate
200898_s_at	MGEA5	2.00873	AK002091	meningioma expressed antigen 5 (hyaluronidase)
209623_at	MCCC2	2.0087	AW439494	methylcrotonoyl-CoA carboxylase 2 (beta)
221979_at	LOC100129250	2.00867	AI150117	hypothetical LOC100129250
211662_s_at	VDAC2	2.00866	L08666	voltage-dependent anion channel 2
224807_at	GRAMD1A	2.00864	AB040966	GRAM domain containing 1A
205586_x_at	VGF	2.00863	NM_003378	VGF nerve growth factor inducible
235085_at	SGK223	2.0086	BF739767	homolog of rat pragma of Rnd2
224844_at	SLAIN2	2.0086	BE551691	SLAIN motif family, member 2
220071_x_at	HAUS2	2.00859	NM_018097	HAUS augmin-like complex, subunit 2
201038_s_at	ANP32A	2.00847	T67821	acidic (leucine-rich) nuclear phosphoprotein 32 family, member A
215438_x_at	GSPT1	2.00846	BE906054	G1 to S phase transition 1
222673_x_at	FAM122B	2.00841	AI582192	family with sequence similarity 122B
203657_s_at	CTSF	2.00841	NM_003793	cathepsin F
203371_s_at	NDUFB3	2.00835	NM_002491	NADH dehydrogenase (ubiquinone) 1 beta subcomplex, 3, 12kDa
201643_x_at	KDM3B	2.00829	NM_016604	lysine (K)-specific demethylase 3B
224162_s_at	FBXO31	2.00815	BC002985	F-box protein 31
208768_x_at	RPL22	2.00813	D17652	ribosomal protein L22
201429_s_at	RPL37A	2.00807	NM_000998	ribosomal protein L37a
227301_at	CCT6P1 /// CCT6P3	2.00806	BE644816	chaperonin containing TCP1, subunit 6 (zeta) pseudogene 1 /// chaperonin containing TCP1, subunit 6 (zeta) pseudogene 3
212320_at	TUBB	2.00805	BC001002	tubulin, beta
224735_at	CYBASC3	2.00804	AA683481	cytochrome b, ascorbate dependent 3
212769_at	TLE3	2.008	AI567426	transducin-like enhancer of split 3 (E(sp1) homolog, Drosophila)
208137_x_at	ZNF611	2.00797	NM_030972	zinc finger protein 611
213097_s_at	DNAJC2	2.00796	AI338837	DnaJ (Hsp40) homolog, subfamily C, member 2
202043_s_at	SMS	2.00792	NM_004595	spermine synthase
213551_x_at	PCGF2	2.0078	AI744229	polycomb group ring finger 2
217866_at	CPSF7	2.0076	NM_024811	cleavage and polyadenylation specific factor 7, 59kDa
204119_s_at	ADK	2.00759	U90339	adenosine kinase
211208_s_at	CASK	2.00746	AB039327	calcium/calmodulin-dependent serine protein kinase (MAGUK family)
213374_x_at	HIBCH	2.00744	AW000964	3-hydroxyisobutyryl-CoA hydrolase
214264_s_at	C14orf143	2.0074	AI656610	chromosome 14 open reading frame 143
203049_s_at	TTC37	2.00735	NM_014639	tetratricopeptide repeat domain 37
200007_at	SRP14	2.00734	NM_003134	signal recognition particle 14kDa (homologous Alu RNA binding protein)
204774_at	EVI2A	2.00733	NM_014210	ecotropic viral integration site 2A
208964_s_at	FADS1	2.00727	AL512760	fatty acid desaturase 1
223398_at	C9orf89	2.00722	BC004500	chromosome 9 open reading frame 89
210022_at	PCGF1	2.0072	BC004952	polycomb group ring finger 1
202040_s_at	KDM5A	2.00717	NM_005056	lysine (K)-specific demethylase 5A
212152_x_at	ARID1A	2.00705	AI679080	AT rich interactive domain 1A (SWI-like)
220988_s_at	C1QTNF3	2.00704	NM_030945	C1q and tumor necrosis factor related protein 3
242560_at	FANCD2	2.00696	AA579890	Fanconi anemia, complementation group D2
219202_at	RHBDF2	2.00692	NM_024599	rhomboid 5 homolog 2 (Drosophila)
203600_s_at	FAM193A	2.00691	NM_003704	family with sequence similarity 193, member A
201597_at	COX7A2	2.00691	NM_001865	cytochrome c oxidase subunit VIIa polypeptide 2 (liver)
227651_at	NACC1	2.00689	AI498126	nucleus accumbens associated 1, BEN and BTB (POZ) domain containing
202157_s_at	CELF2	2.00688	U69546	CUGBP, Elav-like family member 2
200727_s_at	ACTR2	2.00687	AA699583	ARP2 actin-related protein 2 homolog (yeast)
204573_at	CROT	2.00687	NM_021151	carnitine O-octanoyltransferase
243912_x_at	APOBEC3F	2.00686	BF511268	apolipoprotein B mRNA editing enzyme, catalytic polypeptide-like 3F
243135_x_at	LOC100287081	2.00684	R26456	Similar to hCG1999172
35776_at	ITSN1	2.00675	AF064243	intersectin 1 (SH3 domain protein)
209034_at	PNRC1	2.00673	AF279899	proline-rich nuclear receptor coactivator 1
225257_at	CCDC97	2.00667	AA534536	coiled-coil domain containing 97
206583_at	ZNF673	2.00665	NM_017776	zinc finger family member 673
202128_at	KIAA0317	2.00664	NM_014821	KIAA0317
204206_at	MNT	2.00663	NM_020310	MAX binding protein
1558953_s_at	CEP164	2.00658	BC000602	centrosomal protein 164kDa
215689_s_at	SHBG	2.00658	AI056852	sex hormone-binding globulin
221534_at	C11orf68	2.00636	AF073483	chromosome 11 open reading frame 68
202171_at	VEZF1	2.00632	AU146275	vascular endothelial zinc finger 1
55616_at	PGAP3	2.0063	AI703342	post-GPI attachment to proteins 3
224584_at	C20orf30	2.00627	AL357536	chromosome 20 open reading frame 30
224892_at	PLDN	2.00623	BF680495	pallidin homolog (mouse)
226979_at	MAP3K2	2.00622	AI125541	mitogen-activated protein kinase kinase kinase 2
202153_s_at	NUP62	2.00621	NM_016553	nucleoporin 62kDa
212772_s_at	ABCA2	2.0062	AL162060	ATP-binding cassette, sub-family A (ABC1), member 2
203025_at	NAA10	2.0062	NM_003491	N(alpha)-acetyltransferase 10, NatA catalytic subunit
204801_s_at	DHRS12	2.0062	NM_024705	dehydrogenase/reductase (SDR family) member 12
48825_at	ING4	2.00619	AA887083	inhibitor of growth family, member 4
209288_s_at	CDC42EP3	2.00617	AL136842	CDC42 effector protein (Rho GTPase binding) 3
218193_s_at	GOLT1B	2.00614	NM_016072	golgi transport 1B
205323_s_at	MTF1	2.00612	NM_005955	metal-regulatory transcription factor 1
209517_s_at	ASH2L	2.00605	AB020982	ash2 (absent, small, or homeotic)-like (Drosophila)
235068_at	ZDHHC21	2.00602	AI807206	zinc finger, DHHC-type containing 21
222748_s_at	TXNL4B	2.00592	AW194729	thioredoxin-like 4B
218170_at	ISOC1	2.00592	NM_016048	isochorismatase domain containing 1
212350_at	TBC1D1	2.00591	AB029031	TBC1 (tre-2/USP6, BUB2, cdc16) domain family, member 1
213656_s_at	KLC1	2.00584	BF593594	kinesin light chain 1
218107_at	WDR26	2.00579	NM_025160	WD repeat domain 26
239586_at	FAM83A	2.00578	AA085776	family with sequence similarity 83, member A
201094_at	RPS29	2.00566	NM_001032	ribosomal protein S29
203043_at	ZBED1	2.00564	NM_004729	zinc finger, BED-type containing 1
209798_at	NPAT	2.00562	D83243	nuclear protein, ataxia-telangiectasia locus
203831_at	R3HDM2	2.00561	NM_014925	R3H domain containing 2
227767_at	CSNK1G3	2.00558	AI073822	casein kinase 1, gamma 3
207543_s_at	P4HA1	2.00551	NM_000917	prolyl 4-hydroxylase, alpha polypeptide I
232814_x_at	C14orf153	2.00549	AK024310	Chromosome 14 open reading frame 153
225912_at	TP53INP1	2.00548	AW341649	tumor protein p53 inducible nuclear protein 1
201024_x_at	EIF5B	2.00542	BG261322	eukaryotic translation initiation factor 5B
244766_at	LOC100271836 /// LOC440354 /// LOC595101 /// LOC641298 /// SMG1	2.00535	BG180003	SMG1 homolog, phosphatidylinositol 3-kinase-related kinase pseudogene /// PI-3-kinase-related kinase SMG-1 pseudogene /// PI-3-kinase-related kinase SMG-1 pseudogene /// SMG1 homolog, phosphatidylinositol 3-kinase-related kinase pseudogene /// SMG1 homolog, phosphatidylinositol 3-kinase-related kinase (C. elegans)
229829_at	C18orf18	2.00532	AA429735	chromosome 18 open reading frame 18
1563639_a_at	FHAD1	2.00525	AL833342	forkhead-associated (FHA) phosphopeptide binding domain 1
222841_s_at	TIMM22	2.00524	AI762874	translocase of inner mitochondrial membrane 22 homolog (yeast)
222302_at	LOC100507009	2.00519	BE813017	hypothetical LOC100507009
1552807_a_at	SIGLEC10	2.00518	AF301007	sialic acid binding Ig-like lectin 10
243589_at	KIAA1267 /// LOC100294337	2.00516	AI823453	KIAA1267 /// hypothetical LOC100294337
208103_s_at	ANP32E	2.00512	NM_030920	acidic (leucine-rich) nuclear phosphoprotein 32 family, member E
207490_at	TUBA4B	2.00503	NM_025019	tubulin, alpha 4b (pseudogene)
208845_at	VDAC3	2.005	BC002456	voltage-dependent anion channel 3
216336_x_at	LOC100505584 /// MT1E	2.00495	AL031602	hypothetical protein LOC100505584 /// metallothionein 1E
210907_s_at	PDCD10	2.00491	BC002506	programmed cell death 10
218290_at	PLEKHJ1	2.00489	NM_018049	pleckstrin homology domain containing, family J member 1
203899_s_at	CRCP	2.00489	NM_014478	CGRP receptor component
202958_at	PTPN9	2.0048	NM_002833	protein tyrosine phosphatase, non-receptor type 9
239137_x_at	C6orf223	2.00475	BF515759	chromosome 6 open reading frame 223
209608_s_at	ACAT2	2.00473	BC000408	acetyl-CoA acetyltransferase 2
236247_at	NSUN4	2.0047	AI536692	NOP2/Sun domain family, member 4
209007_s_at	C1orf63	2.0047	AF267856	chromosome 1 open reading frame 63
210589_s_at	GBAP1	2.00467	D13287	glucosidase, beta, acid pseudogene 1
202427_s_at	BRP44	2.00447	NM_015415	brain protein 44
219770_at	GTDC1	2.00446	NM_024659	glycosyltransferase-like domain containing 1
202155_s_at	NUP214	2.00444	NM_005085	nucleoporin 214kDa
217779_s_at	LOC100505603 /// PNRC2	2.00443	NM_017761	proline-rich nuclear receptor coactivator 2-like /// proline-rich nuclear receptor coactivator 2
218068_s_at	ZNF672	2.00434	NM_024836	zinc finger protein 672
200076_s_at	C19orf50	2.0043	BC006479	chromosome 19 open reading frame 50
208838_at	CAND1	2.0043	AB020636	cullin-associated and neddylation-dissociated 1
213080_x_at	RPL5	2.00427	BF214492	ribosomal protein L5
212323_s_at	VPS13D	2.00422	AA524553	vacuolar protein sorting 13 homolog D (S. cerevisiae)
218754_at	NOL9	2.00421	NM_024654	nucleolar protein 9
202251_at	PRPF3	2.0042	NM_004698	PRP3 pre-mRNA processing factor 3 homolog (S. cerevisiae)
228988_at	ZNF711	2.00419	AU157017	zinc finger protein 711
225713_at	STK11IP	2.00419	AV727346	serine/threonine kinase 11 interacting protein
224454_at	ETNK1	2.00413	BC006111	ethanolamine kinase 1
212758_s_at	ZEB1	2.0041	AI373166	zinc finger E-box binding homeobox 1
228652_at	ZNF776	2.00405	AI279532	zinc finger protein 776
230077_at	LOC220729 /// SDHA /// SDHAP1 /// SDHAP2	2.00404	W90764	succinate dehydrogenase complex, subunit A, flavoprotein pseudogene /// succinate dehydrogenase complex, subunit A, flavoprotein (Fp) /// succinate dehydrogenase complex, subunit A, flavoprotein pseudogene 1 /// succinate dehydrogenase complex, subunit A, flavoprotein pseudogene 2
219914_at	ECEL1	2.004	NM_004826	endothelin converting enzyme-like 1
203719_at	ERCC1	2.00399	NM_001983	excision repair cross-complementing rodent repair deficiency, complementation group 1 (includes overlapping antisense sequence)
226481_at	VPRBP	2.00385	W74375	Vpr (HIV-1) binding protein
226368_at	CHST11	2.00384	AI806905	carbohydrate (chondroitin 4) sulfotransferase 11
214965_at	SPATA2L	2.00376	AF070574	spermatogenesis associated 2-like
222540_s_at	RSF1	2.00375	BG286920	remodeling and spacing factor 1
226247_at	PLEKHA1	2.00373	AI346026	pleckstrin homology domain containing, family A (phosphoinositide binding specific) member 1
200601_at	ACTN4	2.00372	U48734	actinin, alpha 4
211225_at	FUT5	2.00372	U27329	fucosyltransferase 5 (alpha (1,3) fucosyltransferase)
208789_at	PTRF	2.00369	BC004295	polymerase I and transcript release factor
225312_at	COMMD6	2.00364	AV704551	COMM domain containing 6
1554095_at	RBM33	2.00364	BC011923	RNA binding motif protein 33
203940_s_at	VASH1	2.00357	NM_014909	vasohibin 1
205313_at	HNF1B	2.00354	NM_000458	HNF1 homeobox B
212004_at	C1orf144	2.00348	AL050028	chromosome 1 open reading frame 144
1554555_a_at	SETD6	2.00347	BC022451	SET domain containing 6
224777_s_at	PAFAH1B2	2.00344	BG386322	platelet-activating factor acetylhydrolase 1b, catalytic subunit 2 (30kDa)
217989_at	HSD17B11	2.00343	NM_016245	hydroxysteroid (17-beta) dehydrogenase 11
221478_at	BNIP3L	2.00339	AL132665	BCL2/adenovirus E1B 19kDa interacting protein 3-like
204243_at	RLF	2.00332	NM_012421	rearranged L-myc fusion
238494_at	TRAF3IP1	2.0033	AI623155	TNF receptor-associated factor 3 interacting protein 1
229594_at	SPTY2D1	2.00328	AI890299	SPT2, Suppressor of Ty, domain containing 1 (S. cerevisiae)
212146_at	PLEKHM2	2.00327	AB020649	pleckstrin homology domain containing, family M (with RUN domain) member 2
226276_at	TMEM167A	2.00327	BF439522	transmembrane protein 167A
226917_s_at	ANAPC4	2.00326	AA604393	anaphase promoting complex subunit 4
227494_at	LOC253842 /// NR6A1	2.00318	N30069	hypothetical protein LOC253842 /// nuclear receptor subfamily 6, group A, member 1
214394_x_at	EEF1D	2.00314	AI613383	eukaryotic translation elongation factor 1 delta (guanine nucleotide exchange protein)
1554039_at	C14orf159	2.00314	BC009182	chromosome 14 open reading frame 159
1553567_s_at	ATP6	2.00301	NM_173702	ATP synthase F0 subunit 6
1556499_s_at	COL1A1	2.00299	BE221212	collagen, type I, alpha 1
212900_at	SEC24A	2.00298	AJ131244	SEC24 family, member A (S. cerevisiae)
208708_x_at	EIF5	2.00294	AL080102	eukaryotic translation initiation factor 5
201492_s_at	RPL41	2.00286	NM_021104	ribosomal protein L41
1553570_x_at	COX2	2.00284	NM_173705	cytochrome c oxidase subunit II
225541_at	RPL22L1	2.00282	BE274422	ribosomal protein L22-like 1
230203_at	FLJ46875	2.00277	AI866583	hypothetical LOC440918
225192_at	C10orf46	2.00275	AA044726	chromosome 10 open reading frame 46
208822_s_at	DAP3	2.00263	U18321	death associated protein 3
232288_at	PDXDC1 /// PDXDC2P	2.00263	AK026209	pyridoxal-dependent decarboxylase domain containing 1 /// pyridoxal-dependent decarboxylase domain containing 2, pseudogene
207186_s_at	BPTF	2.00253	NM_004459	bromodomain PHD finger transcription factor
214118_x_at	PCM1	2.00249	AI205598	pericentriolar material 1
1554483_at	TMEM37	2.0024	AF361356	transmembrane protein 37
200741_s_at	RPS27	2.00239	NM_001030	ribosomal protein S27
202851_at	AAGAB	2.00237	AL136715	alpha- and gamma-adaptin binding protein
200849_s_at	AHCYL1	2.00221	AI589266	adenosylhomocysteinase-like 1
212188_at	KCTD12	2.00217	AA551075	potassium channel tetramerisation domain containing 12
237475_x_at	CCDC152	2.00215	AI151104	coiled-coil domain containing 152
229367_s_at	GIMAP6	2.00208	AW130536	GTPase, IMAP family member 6
225954_s_at	MIDN	2.00205	AL512725	midnolin
200095_x_at	RPS10	2.00204	AA320764	ribosomal protein S10
203734_at	FOXJ2	2.002	NM_018416	forkhead box J2
201220_x_at	CTBP2	2.00199	NM_001329	C-terminal binding protein 2
1561405_s_at	CATSPER2	2.00198	AW090197	cation channel, sperm associated 2
202389_s_at	HTT	2.00198	L12392	huntingtin
218611_at	IER5	2.00197	NM_016545	immediate early response 5
32091_at	SLC25A44	2.00194	AB007915	solute carrier family 25, member 44
238346_s_at	TGS1	2.00192	AW973003	trimethylguanosine synthase 1
226963_at	BTF3L4	2.00192	AI380378	basic transcription factor 3-like 4
223560_s_at	C2orf56	2.0019	BC004548	chromosome 2 open reading frame 56
221654_s_at	USP3	2.00189	AF077040	ubiquitin specific peptidase 3
228276_at	SAMD1	2.00183	AI186705	Sterile alpha motif domain containing 1
204512_at	HIVEP1	2.00182	NM_002114	human immunodeficiency virus type I enhancer binding protein 1
203552_at	MAP4K5	2.00179	AW298170	mitogen-activated protein kinase kinase kinase kinase 5
209011_at	TRIO	2.00179	BF223718	triple functional domain (PTPRF interacting)
216153_x_at	RECK	2.00177	AK022897	reversion-inducing-cysteine-rich protein with kazal motifs
225350_s_at	ZYG11B	2.00166	AV701229	zyg-11 homolog B (C. elegans)
228545_at	ZNF148	2.00165	AI016784	zinc finger protein 148
226508_at	PHC3	2.00164	AI042019	polyhomeotic homolog 3 (Drosophila)
201997_s_at	SPEN	2.00158	NM_015001	spen homolog, transcriptional regulator (Drosophila)
218398_at	MRPS30	2.00155	NM_016640	mitochondrial ribosomal protein S30
1568986_x_at	PIGT	2.00154	AF305815	phosphatidylinositol glycan anchor biosynthesis, class T
222998_at	MAF1	2.00154	AL136937	MAF1 homolog (S. cerevisiae)
203127_s_at	SPTLC2	2.00148	BC005123	serine palmitoyltransferase, long chain base subunit 2
228299_at	KCTD20	2.00134	AV707142	potassium channel tetramerisation domain containing 20
218145_at	TRIB3	2.00133	NM_021158	tribbles homolog 3 (Drosophila)
207436_x_at	KIAA0894	2.00121	NM_014896	KIAA0894 protein
209791_at	PADI2	2.00119	AL049569	peptidyl arginine deiminase, type II
227507_at	ZNF592	2.00119	BF593899	zinc finger protein 592
217812_at	YTHDF2	2.00117	NM_016258	YTH domain family, member 2
229897_at	ZNF641	2.00116	BF195808	Zinc finger protein 641
218974_at	SOBP	2.00115	NM_018013	sine oculis binding protein homolog (Drosophila)
201290_at	SEC11A	2.00112	NM_014300	SEC11 homolog A (S. cerevisiae)
221791_s_at	CCDC72	2.00109	BG167522	coiled-coil domain containing 72
221501_x_at	PKD1P1	2.001	AF229069	polycystic kidney disease 1 (autosomal dominant) pseudogene 1
244052_at	CBR4	2.001	AI469277	carbonyl reductase 4
212453_at	KIAA1279	2.00099	AB033105	KIAA1279
210185_at	CACNB1	2.00099	AB054985	calcium channel, voltage-dependent, beta 1 subunit
48531_at	TNIP2	2.00095	AA522816	TNFAIP3 interacting protein 2
240908_at	LOC100507153	2.00086	AW172407	hypothetical LOC100507153
204257_at	FADS3	2.0008	NM_021727	fatty acid desaturase 3
208296_x_at	TNFAIP8	2.0008	NM_014350	tumor necrosis factor, alpha-induced protein 8
221136_at	GDF2	2.00068	NM_016204	growth differentiation factor 2
201331_s_at	STAT6	2.00068	BC004973	signal transducer and activator of transcription 6, interleukin-4 induced
223619_x_at	PECR	2.00056	AF119841	peroxisomal trans-2-enoyl-CoA reductase
208969_at	NDUFA9	2.00051	AF050641	NADH dehydrogenase (ubiquinone) 1 alpha subcomplex, 9, 39kDa
231406_at	ORAI2	2.0005	AW205664	ORAI calcium release-activated calcium modulator 2
208834_x_at	RPL23A	2.00049	BC001865	ribosomal protein L23a
224986_s_at	PDPK1	2.00047	AL040394	3-phosphoinositide dependent protein kinase-1
219336_s_at	ASCC1	2.00037	NM_015947	activating signal cointegrator 1 complex subunit 1
1553588_at	ND3 /// SH3KBP1	2.00036	NM_173710	NADH dehydrogenase, subunit 3 (complex I) /// SH3-domain kinase binding protein 1
205929_at	GPA33	2.00035	NM_005814	glycoprotein A33 (transmembrane)
209477_at	EMD	2.00033	BC000738	emerin
203172_at	FXR2	2.00031	NM_004860	fragile X mental retardation, autosomal homolog 2
1555889_a_at	CRTAP	2.00031	BQ876971	cartilage associated protein
AFFX-hum_alu_at	---	2.00031	AFFX-hum_alu	---
220973_s_at	SHARPIN	2.00029	NM_030974	SHANK-associated RH domain interactor
221515_s_at	LCMT1	2.00023	BC001214	leucine carboxyl methyltransferase 1
202542_s_at	AIMP1	2.00022	NM_004757	aminoacyl tRNA synthetase complex-interacting multifunctional protein 1
204756_at	MAP2K5	2.00021	NM_002757	mitogen-activated protein kinase kinase 5
236497_at	LOC729683	2.0002	AI203293	hypothetical protein LOC729683
1557119_a_at	ZNF575	2.0002	AK057129	zinc finger protein 575
204372_s_at	KHSRP	2.00017	NM_003685	KH-type splicing regulatory protein
218198_at	DHX32	2.00014	NM_018180	DEAH (Asp-Glu-Ala-His) box polypeptide 32
201892_s_at	IMPDH2	2.0001	NM_000884	IMP (inosine 5'-monophosphate) dehydrogenase 2
202414_at	ERCC5	2.00009	NM_000123	excision repair cross-complementing rodent repair deficiency, complementation group 5
227087_at	INPP4A	2.00006	AA126419	inositol polyphosphate-4-phosphatase, type I, 107kDa
201948_at	GNL2	2.00001	NM_013285	guanine nucleotide binding protein-like 2 (nucleolar)
231017_at	STK11	2	AI914604	serine/threonine kinase 11
218919_at	ZFAND1	1.99999	NM_024699	zinc finger, AN1-type domain 1
217393_x_at	UBE2NL	1.99997	AL109622	ubiquitin-conjugating enzyme E2N-like
201664_at	SMC4	1.99995	AL136877	structural maintenance of chromosomes 4
224248_x_at	FAM192A	1.99994	AF271785	family with sequence similarity 192, member A
212186_at	ACACA	1.99994	BE855983	acetyl-CoA carboxylase alpha
231013_at	LOC100505608	1.99992	W80446	hypothetical LOC100505608
223662_x_at	DDX59	1.99992	AL136611	DEAD (Asp-Glu-Ala-Asp) box polypeptide 59
207992_s_at	AMPD3	1.99992	NM_000480	adenosine monophosphate deaminase 3
218660_at	DYSF	1.9999	NM_003494	dysferlin, limb girdle muscular dystrophy 2B (autosomal recessive)
201092_at	RBBP7	1.99986	NM_002893	retinoblastoma binding protein 7
233960_s_at	LOC115110	1.99986	AU145544	hypothetical LOC115110
208188_at	KRT9	1.99985	NM_000226	keratin 9
214246_x_at	MINK1	1.99984	AI859060	misshapen-like kinase 1
1558420_at	C14orf180	1.99982	BC041103	chromosome 14 open reading frame 180
220335_x_at	CES3	1.99979	NM_024922	carboxylesterase 3
214463_x_at	HIST1H4J	1.99975	NM_003541	histone cluster 1, H4j
212646_at	RFTN1	1.99973	D42043	raftlin, lipid raft linker 1
212465_at	SETD3	1.9997	AA524500	SET domain containing 3
218870_at	ARHGAP15	1.9997	NM_018460	Rho GTPase activating protein 15
203569_s_at	OFD1	1.99968	NM_003611	oral-facial-digital syndrome 1
214684_at	MEF2A	1.99961	X63381	myocyte enhancer factor 2A
225705_at	CCDC45	1.99957	AI697340	coiled-coil domain containing 45
213553_x_at	APOC1	1.99955	W79394	apolipoprotein C-I
202117_at	ARHGAP1	1.9995	BG468434	Rho GTPase activating protein 1
232581_x_at	HIVEP3	1.99949	AB046775	human immunodeficiency virus type I enhancer binding protein 3
226385_s_at	C7orf30	1.99942	BG397444	chromosome 7 open reading frame 30
206095_s_at	SRSF10	1.99938	NM_006625	serine/arginine-rich splicing factor 10
227102_at	TRIM35	1.99937	AA115933	tripartite motif-containing 35
200047_s_at	YY1	1.99932	NM_003403	YY1 transcription factor
206790_s_at	NDUFB1	1.99932	NM_004545	NADH dehydrogenase (ubiquinone) 1 beta subcomplex, 1, 7kDa
217806_s_at	POLDIP2	1.99927	NM_015584	polymerase (DNA-directed), delta interacting protein 2
200071_at	SMNDC1	1.9992	BF224259	survival motor neuron domain containing 1
221290_s_at	MUM1	1.99905	NM_016473	melanoma associated antigen (mutated) 1
201416_at	SOX4	1.99904	BG528420	SRY (sex determining region Y)-box 4
212842_x_at	RGPD4 /// RGPD5 /// RGPD6 /// RGPD8	1.99904	AL043571	RANBP2-like and GRIP domain containing 4 /// RANBP2-like and GRIP domain containing 5 /// RANBP2-like and GRIP domain containing 6 /// RANBP2-like and GRIP domain containing 8
241779_at	MTX3	1.99902	BE898126	metaxin 3
202462_s_at	DDX46	1.99897	NM_014829	DEAD (Asp-Glu-Ala-Asp) box polypeptide 46
224952_at	TANC2	1.99895	BF115054	tetratricopeptide repeat, ankyrin repeat and coiled-coil containing 2
214938_x_at	HMGB1	1.99894	AF283771	high-mobility group box 1
212117_at	RHOQ	1.99891	BF978689	ras homolog gene family, member Q
204538_x_at	NPIP	1.99891	NM_006985	nuclear pore complex interacting protein
204136_at	COL7A1	1.99889	NM_000094	collagen, type VII, alpha 1
215001_s_at	GLUL	1.99888	AL161952	glutamate-ammonia ligase
218515_at	GCFC1	1.99884	NM_016631	GC-rich sequence DNA-binding factor 1
225015_s_at	STK40	1.99882	BF063301	serine/threonine kinase 40
212049_at	WIPF2	1.9988	BG230612	WAS/WASL interacting protein family, member 2
1563077_at	LOC100289058	1.99879	BC014346	Hypothetical protein LOC100289058
212309_at	CLASP2	1.99877	AV725315	cytoplasmic linker associated protein 2
208904_s_at	RPS28	1.99874	BC000354	ribosomal protein S28
212487_at	GPATCH8	1.99873	AI673812	G patch domain containing 8
205797_s_at	TCP11L1	1.99872	NM_018393	t-complex 11 (mouse)-like 1
214288_s_at	PSMB1	1.99871	W86293	proteasome (prosome, macropain) subunit, beta type, 1
1558914_at	PPPDE1	1.9987	BC020640	PPPDE peptidase domain containing 1
[truncated: 1,748 more rows]
